# Supplementary material for: Indigenous Maya-Mam leadership competencies: a grounded theory study
Source: Front Sociol. 2025 Jan 10;9:1463562. doi: 10.3389/fsoc.2024.1463562 (PMC11757294; doi:10.3389/fsoc.2024.1463562)
Supplement: Supplementary file 2 [file Data_Sheet_2.xlsx]

## Sheet: Entrevistas Huehuetenango
	Grupo Focal	Pseudonym	Entrevista	Edad	Lugar		Aplicacion	Genero	Tiempo	Transcrito	Revisado	MIgracion	Validacion Instrumento
1		Dona Tatiana	1	54	Nuevo Paraíso		Sonix	Femenino	30.05	Si	1.54
2		Beatriz	2	49	Nuevo Paraíso		Sonix	Femenino	18		11.15
3		Tomasa	3	35	Nuevo Paraíso			Femenino	18			7.27	13.18
4		Carmen	4	47	Cuatro Caminos			Femenino	13			6.19	11.4
5		Sofia	5	47				Femenino	21.27		8.5	8.21	13.1
6	Grupo Focal	Hector	6	40	Libertad			Masculino	25.12
6		Gina	7	40	Libertad			Femenino	25.12		16.01
6		Rosario	8	38	Libertad			Femenino	25.12
7		Natalia	9	20	El Rosaio			Femenino	21.33			6.49	16.28
8		Ovelia	10	18	Cuatro Caminos			Femenino	10.46			7.2
9		Yasury		21				Femenino				0-8.41	12.43
10		Waleska	11	19	Aldea Chavez			Femenino	10.15			3.43	6.19
11	Grupo Focal	Rodolfo	12	25	Cuatro Caminos			Masculino	18.41			10.16
11		Oscar	13	56	Cuatro Caminos			Masculino	18.41			10.16	17.43
12		Darvin	14	25	Cuatro Caminos			Masculino	12.07			7.18
13		Sara	15	34	Cuatro Caminos			Femenino	20.29			9.17	13.39
14		Andrea	16	22	Nuevo Paraíso			Femenino	6.05			3.4
15		Juana	17					Femenino	8.4			5.1
16		Clementina	18	42				Femenino	12.26		5.47	3/9.14
17		Alejandro	19	61	Chantla			Masculino	3.27
18		Jose	20	36	Cuatro Caminos			Masculino	6.48
19		Mirna	21	25	Aldea San Pablo			Femenino	4.31
20		Jennifer	22	28				Femenino	7.56			5.01
21	Grupo Focal	Carla	23	24				Femenino				8.57
		Berta	24	22				Femenino
		Luciana	25	28				Femenino
22		Norman	26	18	Todos Santos			Masculino	6.26			3.53
23		Maria	27	23	Nuevo Paraíso			Femenino	7.21			3.48
24		Eunice	28	57	Todos Santos			Femenino	5

## Sheet: Huehuetenango Transcripts
		Pablo	Renzo
	¿Y usted desde cuándo vive en esta comunidad?	Open coding	Open Coding
E1	Ah, yo de aquí nací.	Nacio aqui	Oriunda
E1	Ahí y en la casa de mi mamá, la que. La que está ahí al frente. Yo vivo aquí, entonces yo aquí vivo desde hace años, desde que nací. Yo vivo en esta comunidad.	Tiempo	Oriunda
E2	Bueno, para cuando yo me vine a este lugar hace 28 años. Antes vivía en el cantón Buenavista. Aldea. Rosario, allá. Y por Chantla. Me casé con mi esposo y él era de aquí.	Tiempo. Migracion	Oirunda
E4	Hace como veintidos años. ¿Será que estoy viviendo aquí, en esta comunidad? Yo era de clínico aquí.	Tiempo
E10	Pues ahora estoy que estoy embarazada. Solo en la casa, barriendo,haciendo almuerzo y otras actividades.
e12	Desde que mi padre me engendró y legitimado en Cuatro Caminos.	Nacio aqui	Oriunda
e15	Desde que nací. ¿Aquí? Nací aquí. Todos estamos viviendo sin saber cuántos años ahora.	Nacio aqui	Oriunda
e17	Cinco años.		5 anos
e19	Somos de una comunidad. Aldea Wican, Municipio de la Libertad.		oriunda
e22	Ocho años. Yo vivía aquí, en San Antonio y las nubes. Me vine con mi esposo.		8 anos
e23	Desde que nací.		migro
e24	Ellas se vinieron para acá. Porque no eres comunidad. Esta es una comunidad.		oriunda
e25	Vine para acá por mi esposo.	Migro
e27	Aquí nací Hace 23 años.		Migro por su esposo
	¿Y usted alguna vez ha escuchado sobre la palabra liderazgo?		23 anos
E1	Un líder puede ser una persona que por ejemplo. Que por ejemplo tiene un cargo en en una iglesia o en un. O que sea por ejemplo un maestro o que sea un doctor. Ellos son personas. ¿Verdad? ¿Que son de liderazgo, verdad? Pero no sé si eso será la palabra o no.	Lider religioso. Profesion	Lider representa un cargo. Lideres iglesia, maestro, doctor.
E2	Por ejemplo, si un líder puede ver una comunidad. ¿Cómo trabaja? Trabaja bien y trabaja mal. Y si trabaja mal, los mismos líderes le dicen le llamen la atención que pueden trabajar bien o mejorar la comunidad.	Trabajo	Lider busca mejorar la comunidad
E3	No, No!	No ha escuchado	Ignorancia
E4	De ser líderes que uno tiene, por ejemplo, decir, como en unos grupos que es una líder, lideraza puede ser que puede presentar un grupo algo, eso es lo que yo he oído.	Representar	Representa un grupo
E5	Casi no, lo he escuchado, pero no lo he practicado. ¿Que qué quiere decir?	No ha escuchado	Ignorancia
E5	Sí... He escuchado el liderazgo es que haya un líder que sea líder de todo, pues de sacar las y los proyectos de de cómo se llama? De un líder, de un de un comité.	Holistico. Proyectos	Mediador. Sacar proyectos
E9	No.		Ignorancia
E10	No, no,		Ignorancia
e11	Líderes comunitarios. Liderazgo, Líderes.	Comunitarios
e12	Bien que he escuchado el no ser liderazgo. En veces es Estuve platicando con algún otro compañero sobre lo que es el liderazgo, el el liderazgo. Este significa el significa este hacer algo que que por ejemplo usted uno puede liderar y pues usted quizás no, no, no, no, no, no, no le puedo este alargar más porque quizás no hace mucho no mas he escuchado la palabra si, pero no, no me lo han desarrol…	No ha escuchado. No sabe definirlo	No ha escuchado
e13	El liderazgo es de servir a la comunidad, estar atento a la a la misma comunidad, porque por lo menos un liderazgo a veces se acuerda a la gente que de él dice para servir algo. Desempeñar de algún co o es algún comité o así estamos. Es un liderazgo. Y que el liderazgo le digan que si es bien que esta comunidad esta haciendo lo correcto, muy correcto.	Servicio. Hacen lo correcto	Servir a la comunidad. Estar atento de la comundiad.Servir en algo
e14	La palabra liderazgo. Es una persona líder. ¿Un ejemplo? Un. Así como nombramos Al cocode.	Lider=COCODE	COCODES=lideres. Religioso tambien
e15	La palabra liderazgo es cuando uno es es líder, por ejemplo, en su comunidad. Bien podríamos poner un ejemplo de los cocodes, que son líderes de la comunidad, que es religioso también.	Religion	COCODES=lideres.
e18	Pues ser un diga usted usted libre porque ya uno conoce los derechos y las obligaciones.	Derechos y obligaciones	Conocer derechos y obligaciones
e19	Ese es el cocode, se llaman. Es una organización como un comité. Así es como estamos aquí. Lo componen como seis personas. Entonces el cabecilla, el presidente, es el que hace las gestiones por alguna cosa bien de la comunidad.	COCODE. Trabaja por la comunidad	COCODE
e22	No, no he escuchado nada sobre liderazgo o líder.	No ha escuchado	Ignorancia
e24	No.	No ha escuchado	Ignorancia
e25	Tal vez si pero no puedo decirle	No ha escuchado	Ignorancia
e26	No.	No ha escuchado	Ignorancia
e27	No, no he escuchado.	No ha escuchado	Ignorancia
	Aquí en la comunidad. ¿Quién es el líder?
E1	Por ejemplo, el COCODE. Y algunos pastores, algunos, algunos que tienen, por ejemplo, un cargo en la Iglesia Católica.	COCODE.Religion	COCODES.
E2	El más líderes, en primer lugar, es el alcalde. Ajá. Después le siguen los COCODES auxiliares.	Alcalde.COCODE	COCODES. Auxiliares.
E3	Es el COCODES. aquí hay cocoteros, coco, comisión.	COCODE= lIDER	CICIDES
E3	Es que es el Consejo Comunitario de Desarrollo, que es esta. Este a nivel nacional es el órgano principal de de coordinación en una comunidad. Ellos son los líderes. O sea, usted tal vez ha escuchado son los que dice usted que que llevan el control, pero son los que lideran, representan comunidades, son los líderes. También hay de comisiones de salud.	COCODE= lIDER	Organo principal de cordinacion en la comundiad. Comision Salud. Lideres y Representates comunitarios.
E4	El líder aquí de Cuatro Caminos no hay nadie mejor. Así pues, como es el de COCODES, Don Miguel.	COCODE= lIDER	COCODES
E5	Aquí son los COCODES. Los COCODES son los líderes de la comunidad.	COCODE= lIDER	COCODES
E6	Como COCODE	COCODE= lIDER	COCODES
E7	Si, Presidente del COCODE le llaman así llaman a la comunidad los. Por ejemplo, un grupo o hacen una solicitud de algo, a ellos se les llama presidente del COCODE	COCODE= lIDER	COCODES. Encargados de solicitar algo
E9	El COCODE	COCODE= lIDER	COCODES
e11	Son los del cocode.	COCODE= lIDER	COCODES
e13	Los líderes de la zona, Pongamos algún que sea del cocode. Es como los que aquí, como los auxiliares, son algunos.	Auxiliares.COCODES	Lider de la zona= COCODES.Algunos Auxiliares
e16	Las del cocode	COCODE	COCODE
e17	No se, seran los del comite?Son puras mujeres, que a saber que quieren yo no las conozco. (Lo dijo de manera despectiva las mujeres que participan en liderazgo)	Mujeres lideres.	No reconocen a las mujeres lideres
e18	Viera que, por ejemplo, aquí con nosotros, si se nombra un comité. Y entonces ya nosotros ya formando el comité, entonces ya ellos nos traen las informaciones para informarnos sobre de algún proyecto o algunas refacciones, ayudas y todo. Pero esa forma del Comité, que es que lo formamos entre todos como comunidad.	Formacion Comite. Proyecto.	Comite del COCODE
e21	La Junta de Seguridad. O sea que aquí tienen como decir auxiliares y COCODES, entonces ellos pasan avisando y al otro día entonces se van a la reunión, se reúnen en el salón.	Auxiliares.COCODES	Junta de Seguridad. Auxiliares y COCODES encargados de avisar.
e22	Dijera los del cocode.	Cocodes	COCODES
e24	Es el grupo de COCODE.	COCODES	COCODES
e26	Es que cada comunidad tiene sus autoridades y cada presidente son los que eligen y todo. Y aquí en el centro, creo que el alcalde es el que elige.	Presidente Comunitario
e26	En las comunidades son los alcaldes auxiliares son mas que todo los que dirigen las reuniones.		aurotidades y presidentes elegidos
	¿Y quién es el presidente del COCODE?		auxiliares dirigen mas a la comunidad
E1	El se llama es el señor que vive allá, se llama Hermann Herman.
E9	Es.. no estoy segura		Ignorancia
	¿Y qué hace el lider en la comunidad?
E4	Hace Vigilar, por decir la comunidad de algunos trabajos, de las carreteras y trabajos que hay en la comunidad.	Vigila.Controla proyectos	Vigilar y Coordinar
E9	A veces cuando viene así ayudas o proyectos, lo que hace es reunir a la gente y decirles. Y toda la sesión que acciones quede sin decírselo a las personas.	Convoca a la gente	Reune a la gente.Genera ayudas y proyectos
E10	Los que se reúnen para promover algo de ayuda.	Ayuda	Lideres se reunen para promover algo de ayuda
e11	No se	No sabe	Desconoce
e15	Son los que vela por los por la comunidad. Pertenecí al baño, no hay papel.		Velar por la comunidad.Busca cumplir proyectos
e15	Son los que velan por por la comunidad. Por ejemplo, si la comunidad quiere hacer un proyecto, entonces los pocos son los que tiene que hablar sobre eso.	Proyectos para la comunidad	Enlace de proyectos
e17	Sí, si viene un proyecto, tiene que hablar con él.	Planificar	Enlace de proyectos
e22	Reunir su gente, dijera y hacer dijera sus planes que van a hacer.	Organizacion	Reunir gente para cumplir planes. Grupo organizado que busca que la comunidad se lleve bien
e24	Un grupo que está organizado, organizado, para velar de la comunidad que lleva bien.
e23	Los hombres.		Hombres
e26	Los de la seguridad, vigilan cada influencia y los de seguridad, dirigen a las personas en el trabajo de los caminos.		Seguridad y vigilancia.
e28	En el caso del COCODE. Solo nombrar que,que trabajo va a hacer hoy. Si va a haber un proyecto. Y si va a haber un trabajo va a hacer. Así es el trabajo de.	COCODE	Buscar proyectos y trabajos para la comunidad.
	¿Y qué hace el alcalde auxiliar? Qué cosas.
e12	Los alcaldes auxiliares, los alcaldes auxiliares acá en esta comunidad, son las personas que prestan su tiempo y que están al servicio de la comunidad, también sucesivamente nombrados por la misma asamblea.	Servicio a la comunidad	Prestar su tiempo. Servicio a la comunidad
e13	Sí. Y el alcalde auxiliar sirve su su servicio. Por lo menos si usted aquí de la comunidad le provoque algún problema esta serie, entonces a eso vamos y nosotros los los investigamos. Y así, si ustedes no se toman un acuerdo, se le hace la nota y se va para abajo. Y allá abajo hay un juez competente que lo puede solucionar, pero si se soluciona aquí ¿Qué acuerdos? ¿Acuerdos comunales ni que mejor…	Problema en la comunidad. Acuerdos comunales	Servicio. Mediador. Juez comunitario.
	Y como le eligieron al lider?
E1	¿Porque lo eligieron? Porque tal vez muchos ya habían pasado, los que eran mayores y tenían buena conducta de vivir en la comunidad lo eligieron, pero después ya no había quién y se empezaron a morir algunos y entonces le eligieron a él porque era mayor ya y tenía, por ejemplo, una persona mayor y ya tiene sus experiencias. Le voy a decir porque uno crece su familia, mire como crecen, mire como e…	Mayores. Experiencias	Eligen a los mayores. Mayores tienen mas experiencia.Familia ejemplo de liderazgo del lider
E2	Eso es a través de la comunidad de la comuna. La gente en apoyo que es el hombre quien es el que trabaja bien y ven su situación. Ser muy amable y muy como quisiera yo decirle. Explicar en primer lugar, amable. Segundo, es tomarle la confianza.	Confianza. Desnutricion infantil. Amable	Amabilidad. Generar Confianza
E2	¿Ellos? Pues viera que en el principio siempre trabajaron, pero ahorita no mucho, Como que siempre menos el trabajo, que es el desarrollo que hacen en salud, porque ahí de a ves que hablen, por ejemplo, piden de los niños que están desnutridos. Ahí habría que decirle que les manden una ayuda por parte del municipio.	Salud	Ya no tranajan como antes. Desarrollo en salud.Generan proyectos de salud
E3	La gente, los nombres. Dijera Si se reúnen en una reunión, todos los eligieran, ya la gente son los que eligen que van quedar. Sí, pues todos dan sus votos.	Mayoría. Todos dan votos	Los hombres votan. Todos votan
E3	O sea, a los auxiliares. O sea, como aquí cada año, es que nombres y los auxiliares y los auxiliares son los que ellos pasan, avisan citando a las casas cuando hay reunión. Ellos son los que cuidan más que todo el bosque. A veces así. Oh.	Visitando casas	Auxiliares. Ellos avisan citando por casa. Cuidan bosques
E4	Por la comunidad.	Comunidad	Comunidad
E5	Los eligeorn dentro de la comunidad. Votamos por ellos para que ellos puedan vivir en la comunidad.
E7	Lo eligen por medio del apoyo de toda la gente.Sí. O sea solo se Levanta a mano.	El pueblo	Elegidos dentro de la comunidad
E6	Hace una reunión como los que estamos aquí y dan una plática cada vez que van a cambiar el COCODE. Entonces sí se levantan la mano. ¿Quién está bueno para COCODE? Entonces lo elige. Entonces todos levantan la mano y ahí es donde queda.	Reunion. COCODE. Votacion	Por medio del apoyo masivo
E9	Y a ver si se elige, se reúne la gente en una reunión y entonces ya dicen que tal, tal persona es y a veces un pues por el carácter de las personas y a veces opinan que sí está de acuerdo.	Caracter	Comunican con todos los cambios.Eligen levando la mano.
e11	no vote Porque no tenía DPI.	Falta de requerimientos	Debe tener caracter.
e13	Si la comunidad elije, por decir mire que está bueno para un comité o está bueno para que haga una gestión a un proyecto así, ya servimos más atrás a la comunidad, los servimos con atención. Por lo menos adelanta la comunidad de algunos proyectos o algunas diligencias que necesita, alguna	Comunidad. Caracter	No
e12	No toda la comunidad, la comunidad, la comunidad elige los alcaldes Alcaldes auxiliares también de una organización Junta de Prevención organizado por la misma Asamblea. Ellos sí los nombra.	Comunidad. Comunidad elige	Toda la comunidad elige
e14	En la Asamblea. En asamblea o se elige como hay un término no se cambian las autoridades, cada entonces se elige ahí voluntariamente.	Asamblea	Voluntariamente
e15	A los elegimos a través, digamos, si son pilas, dijera cuando una lo ve que es bueno para hacer algo en la comunidad, entonces sí, se hacen las Asociaciones.	Asociaciones	Se ve si puede servir a la comundiad
e15	¿Eh? Sí, pero no hacemos una votación como para elegir los presidentes. No es solo decir con palabras oralmente. Yo creo que él sí es muy bueno para, para, para ser líder de la comunidad.		Palabras orlamente
e16	Porqué votamos por ellos.
e17	Porque le tuvieron confianza y lo eligieron.	Confianza	Eligen en quien confian
e18	Viera que elegimos por un ejemplo, Le digo yo que quede la seño. Ah, bueno, entonces todos votamos que sí así. Y de ese dijo uno con todo su continente, que es el el ejemplo, qué será el presidente. Después el secretario, el especialista. Y ahí se formaría el comité.	Todos Votan	Todos votan. Se leige todo el comite.
e18	Porque entre toda la comunidad, diga usted, votamos que él y entonces él quedó presidente y don Héctor el tesorero parece, y don Lorenzo el vicepresidente.	Comunidad	Reunion donde todos votan. Todos deben de aceptar
e19	El proceso es de que se. Se hace junta. Si se hace reunión, luego ya la gente elige quién va a ser el presidente del cocode.		Reunion todos votan
e21	Se reúne toda la luz de la aldea y es opinan que por qué ellos tienen que quedar.		Se reune toda la aldea
e22	Ellos saben dijera avisando dijera que van a hacer reuniones.Esté con ellos. Órdenes en la gente. Ellos van a ver quién van a ser los del concurso.		Ordenes
e23	Toda la comunidad. Si se hace una reunión y si los nombra.	Reuniones Comunidad	Reunion hombres
e24	Solo es una reunion de hombres	Solo hombres	Solo hombres. Buscan personas responsables
e26	Los aldeanos buscan quién es el mejor en las reuniones y todo y buscan las personas responsables		Buscan el mejor en las reuniones
e27	Sí, sí, toda la comunidad.	Toda la comunidad	Toda la comunidad elige
	¿Cuál fue el proceso?
E1	Sí, se fue. Llegaron y todo y pidieron la palabra y su acta y todo. Y de todas maneras empezaron a elegir las personas y dijeron pues aquí vamos a elegir a don Hermán, vamos a elegir a don José, vamos a elegir a Agusto, a ver que sí ellos, a ver quién de ellos se quede para. Para como se llama presidente de la del COCODE.	COCODE	Pidieron la palabra. Dictatorial.
E2	Es a través de la comunidad también.	Toda la comunidad	Comunidad.
E2	Es que les dijeron que si querían trabajar, si dijeron que querían trabajar.	Trabajo	Eligieron a los que querian trabajar.
E5	Todos, a veces que dicen qué dice la comunidad. Todos tenemos que responder que sí queda .		Todos deben estar de acuerdo
E5	Qué la comunidad eligió a él Que quedara para auxiliar a nuestra comunidad. Bueno, no tanto quería. Pero todos le dijeron que si podía servir de ser alcalde. Auxiliar para auxiliar de lo que todo lo que hay en la comunidad por una emergencia.		Lo elegimos.
E9	Pues a veces se hacen la reunión donde van elegir. Eligen a veces tres o cuatro o cinco personas. Y a la vez es el voto de la gente que elige.	Reunion	Mas de un lider.
e10	Sí. Los que ya son mayores de 18 años.	Mayores de edad	Mayores de edad.
e10	Eh, no, pues este año un cuñado le toco ser alcalde auxiliar. A mi esposo el otro le toca, como es del este año le pregunutaron el DPI, tons para el otro año si puede.		Rotacion. Le toca al otro. DPI
e26	Si Entre todos		Todos
	¿Y usted también votó por ellos?
E1	Sí, sí, porque de todas maneras, cuando uno tiene necesidad	Necesidad	Vote para que escuchen mi necesidad.
E3	No, yo no fui.		Ausencia
E3	Yo, como mi esposo es el que va.		El esposo votó
E4	Nosotros no, porque como nosotros, no solo hay comité de mujeres dijera, tons a veces ahí votamos nosotros por algunos que quieren quedar.		No votó porque no hay comites.
e15	Yo creo que si. Todos tenemos derecho a opinar, pero no todos nos animamos. Todas las mujeres piensan ah bueno, para mí mi punto de vista es que si, pero como dice ella, no, no todos tiene el el deseo o tiene mucho miedo.	Derechos	Todos dtenemos derecho a opinar. Mujeres temerosas
e17	Nosotros no sabíamos, mi esposo votó.		El esposo votó
e19	Porque a veces no estamos. No estamos a tiempo. Todos los que estamos ahí somos los que damos el voto, elegimos.		Mujeres icupadas
e22	No, no, no!Ellos dijeron Solo así dijeron. No vote uno solo. Así dijera.		No votamos por ausencia
e26	Nuestros padres.		Hombres votan
	¿Y cuales son los requerimientos para ser el líder?
E5	Es que están vigilando y no hay maltrato.	Sin maltrato	Vigilancia
E9	Hay no me acuerdo	NO se acuerda	Olvido
e10	Y la verdad, yo si, pero ella no, ella dice que no, porque la verdad que no sabe leer. Pues entonces no se anima.( La madre guia)	No sabe leer	Saber leer para ser lider
e10	Firmar y todo es por eso. Y no se anime a meterse a otros.		Temerosa
e15	Digamos, en el grupo de hombres. Yo creo que si llegan a la edad de 25 o 26 años.	Hombres. Mayores	Mayores de 25 anos
	¿Cuáles son las razones por las cualidades características por las que elegían ellos?
E1	Por ejemplo, un catequista, por ejemplo. ¿Se elige para esas cosas? Ajá. Entonces para. Para enseñar. ¿Y entonces para enseñar a otras personas que no saben verdad? ¿Y para y para cómo se llama? Para ponerles, por ejemplo, para que él. A veces uno no sabe las cosas, pero poco a poco, a través de su de lo que le encomiendan a uno, tiene que saber cómo enseñar a otras personas, como hablarles, como…	Religion. Ensenar. Capacitacion	Iglesia catequsita. Lider enesan. Saber como ensenar. Lider enseana a quien no sabe. Capacitarse para ser lider. Capacitarse para capacitar.
E2	Saben el Mamb y hablan en castellano. Por eso les elegine, porque hablan las dos.	Bilingues.	Debe ser bilingue. Hablar los dos idiomas
E2	Si era de Dona Gabriela y. No sé quién era las otras, qué era. ¿Sí, sí, porque done Isabela? Sí, es muy inteligente, pero cualquier cosa que pasa en el puesto de Salud. Ya está. Porque hablan los dos idiomas y hay gente que no puede hablar Mamb. Entonces ella lo otro dice en el Mamb. Entre todos votaron por ellas	Bilingues.	Bilingue. Inteligente. Bilingue. Cultural Broker.
E4	Pues porque como él, a lo mejor lo nombraron fue porque tiene alguna experiencia o incluso no se porque lo nombraron.Pues tiene algunas experiencias que ya es mayor, pues tiene más experiencia que los demás.	Experiencia	Experiencias
E7	Porque, por ejemplo, a veces sacan proyectos y. Viene siendo igual, como por ejemplo un alcalde, pues se trabaja bien en la comunidad, en los municipios, en los pueblos. Se vuelve a elegir, pero es igual, es un presidente del COCODE. Por ejemplo, si mire que da buen servicio, apoya la comunidad con proyectos y se vuelven elegidos.	Proyecto. Comunidad. COCODE.	Experiencias. Generar proyectos. Apoyar co proyectos.
E9	Seguramente que sea humilde que no esten hablando de el, que no se y que no le falte el respeto a las personas.	No falte respeto	Humilde. Respeto.
e13	Por la experiencia que él tenía. Sí, por este también. Hemos elegido así porque dicen a ver qué opina usted, si quiere de no queda, pues entonces si queda él ahora, por qué dice usted que queda?Pues por la edad y por la experiencia que el ha tenido, y así sucesivamente. Pues por muchas experiencias también tiene usted.	Años de experiencia.	Experiencia. Mucha experiencias. Edad y experiencia
e12	Porque por lo menos le tomamos confianza y si serviría o que si tiene que tiene experiencia para sacar adelante. Así como decía algunos proyectos, encima de todo es así, pues tiene. En nuestra comunidad. Si elegimos alguna persona, así como por lo menos fuera de nuestra comunidad, lo elegimos al fulano de tal y él tiene buena experiencia, tiene buena decisión o presta su tiempo para colaborar con…	Proyectos. Decision.	Generar confianza.Fuera de nuestra comundiad. Experiencia. Prestar su tiempo. Liderazgos medios
e14	Porque, en primer lugar, son personas más con más experiencia.Y porque son. No sé. ¿Son líderes comunitarios?	Experiencia	Experiencia. Mucha experiencias. Edad y experiencia
e14	No, presidente no ha habido jovenes, pero sí ha habido dentro de la organización del Cocode.		Mas experiencia.
e14	Puede ser mayor, pues a ves que con hay jóvenes también, pero no se ha. No se ha podido lograr. Uno que sí desempeñe como como presidente las tareas.	Jovenes. Presidente de tareas	Experiencia. Jovenes no se ha dado. Desempenar tareas
e15	Que sí se pueden ver o vamos a hablar con otros, Con el alcalde hacen proyectos. Un poquito hablar el español y las otras cosas. Que tiene una buena, buena, buena calidad de y de conducta.	Espanol.Bilingue	Buena comunicacion. Busqueda de proyectos. Bilingue. Buena conducta y calidad.
e18	Porque Él tiene un poco de más desarrollismo en su categoría de, por ejemplo, estudia o estudio. Entonces él tiene un poco de más básicos, diga usted.	Educacion minima	Educacion fomral. Educacion formal.
e19	Porque como. Se ve que quien es apto para hacer alguna gestión a alguna institución aún o mayormente a una municipalidad, como se dice aquí con nosotros.	Gestion	Apto para hcer gestion. Busqueda de proyectos.
e23	Una señora que sepa leer y escribir	Educacion minima	Educado
e27	Cosa nos pase aquí a personalmente, buscamos a ellos para que nos ayuden.		Busqueda de proyectos
	Y si a usted le tocaría elegir una persona sea el líder, quién sería?
E1	Tendríamos que, por ejemplo nosotros aquí en nuestra comunidad hacemos grupitos de mujeres.	Grupo de mujeres	Agrupaciones
E1	Y de todas maneras decimos pues tal persona está bien parada para que quiera de COCODE, porque es una buena persona que al momento de que haya una reunión. Hay algo que no nos va a dejar fuera, si no a todos nos va a llamar porque no tiene acepción de personas, porque eso es y y de todas maneras tiene uno que elegir buenas personas para que en nuestra comunidad no haya desacuerdos. Y por eso es q…	Buenas personas. NO haya desacuerdos. Mujeres	Bien parados. Elegir buenas personas. Aceptacion
E1	Y que sí, que de todas maneras dice que no nos deja fuera y que sea una persona que que es llevadera, que no está con un grupo allá y que nos aparta otro grupo para acá, porque entonces ya somos nos desacuerdos y así no sería un buen grupo.	Carisma	Amigable. Inclusivo
E5	Para ayudar la comunidad, pues para, para, como le dijera, para, para que se desarrollara la comunidad.	Ayuda a la comunidad	Ayuda comundiades. Busqeuda desarrollo comunidad.
E5	Si dijéramos un un que que que da su respeto, que da su que sí se sabe como es que no sea corrupto		No sea corrputo. Dar respeto.
E7	Pues probablemente no lo sabríamos a quien como nos mire, que es que para elegir se reúne buena gente y ahí elige uno y ahí llega toda la gente y ahí empieza uno a ver quién gana mejor. Y no sé.	Buena gente	Elija buena gente. Quien es mejor.
E7	Que sea una persona responsable y esté con su forma de ser de presentarse.	Responsible	Presentarse. Responsible.
E6	Que tenga carácter de presentarse pués. Si es inteligente, se nota.	Ingeligente	Inteligente.
E8	Pues por lo menos tiene que ser una persona inteligente. ¿Se ve con una persona inteligente que sea activa? Sí, pues.	Activa	Activo
E9	Que no sea tan tímida. Que tenga el valor que.	Con valor	No sea timido.
e12	Pues elegiríamos a este. Pues este pensándolo en adelante, así como somos ahorita, tal vez elegiríamos a un joven joven. Más experiencia que Que supuestamente como hago acá, hay muchos jóvenes que están estudiando y en el estudio o que podría servir de mucha utilidad para probar nuevas experiencias con la juventud.	Joven. Estudio. Nuevas Experiencias	Tal vez un joven. Experiencia. Educacion. Respetuoso
e14	Que sea respetuoso. Sobre todo aquí en la comunidad. Siempre se va a buscar eso.		Respetuoso.
e22	A la que se ve más humilde y humilde. Y la que se ve respetuosa a la comunidad	Humilde	Humilde y respetuoso.
e26	O sea porque es una persona responsable.	Responsible	Responsible
	Y por ejemplo ha habido mujeres Presidenta del COCODE?.
E1	No aquí en nuestra comunidad no, no se hace eso, porque supuestamente aquí con nosotros la gente es muy burlona y entonces solo quieren hombres, porque solo los hombres pueden hacer de mujeres, no, porque no podemos.	No hay mujeres. Burlon. Solo hombres	Gente es muy burlona. Solo quieren lideres hombres.
E4	Hubo pue pero, o sea que como dijera, se nombró comité de hombres de cocode y después se nombró un grupo de mujeres que son de cocodes, que es doña Lucida, que estoy diciendo y no sé quiénes más son las otras.	Grupo de mujeres. Comite de hombres.Poca frecuencia de lideres femeninos.	Division del cocode por genero
E5	Hubo un año que sí, una compañera era COCODE.	No ha escuchado	Una companera era COCODE
E7	No en el caso de nosotros no se ha escuchado	No estan animadas	No se ha escuchado
E7	Pues, a veces también las mujeres no nos animamos también. Nos atenemos a que los hombres lo hacen o que.		No se animan. Los que los hombres eligan
e19	Bien, que están ahí. No hay mujeres. No sólo los hombres.	No hay mujeres	Solo hombres.
e21	No solo hombres. A las mujeres no nos toman en cuenta, solo ellos.	No las toman en cuenta	Mujeres no son tomadas en cuenta.
e22	Un grupo de mujeres están autorizados a ser parte del cuerpo.		Mujeres autorizan a ser parte del grupo
e23	Todas tienen chiquitos. Entonces no podrían buscar o no les podrían elegir por esa condición.	Madres de familia	Mujeres estan ocupadas
	Y hay mujeres que estén en algún tipo de puesto de líder?.
E1	No aquí! No! No! No!	No hay mujeres en el liderazgo	Imposible
E1	Ninguna es Mujer. Si viera que en una oportunidad dejaron a una señora que se llama Yolanda, que vive hasta allá y la dejaron de alcalde auxiliar. Como segundo parece que era. A él le hacían una bulla a la señora que hay Dios mio. Quien le decía?.La gente, las mujeres. Entonces pues por eso es de que las mujeres no se animan a tomar esos cargos y tal vez elegir así a la persona que uno quiere que…	Mujeres no se animan. Discriminación. Valentía	Ninguna mujer. Mujeres no se animan. Mujeres como alclades auxiliares. Le hacian bulla a su liderazgo. Liderazgos medios. Valiente para trabjar entre las burlas.
E2	Ah, no, no, no, ellas no!Porque los hombres no le dan la oportunidad de que ellos elijan a sí mismos sobre ellos mismos. Entonces, si a las mujeres ya no gusta mucho el cuento, pues no uno de mujer Tiene mucho que hacer. Sí.	Hombres no dan oportunidades.	Homsbres no les dan las oportunidades a las mujeres.
E9	No, no, no! No, aquí no muy que las mujeres esten en el cocode	Mujeres	No hay mujeres cocodes.
E4	Si usted podemos pues para que van. Si podemos porque quiere usted que es que el que no se valore uno mismo se hace uno mismo de menos. Si entonces viera que una vez por el tiempo pues yo de mi parte con ya soy soy aquí en la casa, entonces yo si me salto tienen que pagar a alguien que se quede en mi casa para hacer mi comida, lavar mi ropa y si voy prestar mi tiempo a la comunidad, pero como se …	Valor propio. Hijas grandes en casa. Ocupaciones en casa.Miedo	Si queires que te valoren no puedes hacerte de menos. No puede por sus multiples posiciones como mujer. Liderazgo para mujeres solitarias. Mujeres ocupadas.
E9	Pues imagino que a veces las mujeres son más tímidas y lo que se ve es que las mujeres son más calladas que los hombres, o a veces ellos tienen más o cualquier cosa que se organice o algo.Esas decisiones tienen más apoyo.	Timidas	Mujeres timidas y calladas que los homrbes
e10	Y pasa a visitar a las embarazadas y les dice qué es lo que deben hacer durante el tiempo que están embarazadas.	Embarazo	No nos animamos.Mujeres ayudan a mujeres.
e13	Sí, sí pueden. Y las mujeres pueden ser presidente del Consejo. Y ha habido casos, sí, en este período, que dos años tuvieron dos, dos, señor, que conformaron el comité de la Junta de Control.		Mujeres en COCODE
e13	No, ellos fueron vocales a las mujeres pueden ser vocales		Las mujeres puede ser vocales.
e14	O sea, no se, no se estaba haciendo, pero se inició hace como unos tres años. De nombrar cododes así de mujeres.	Servicio a la comunidad	Se comenzo a concidadr a las mujeres en los grupos de liderazgo
e14	Decidimos hacerlo porque casi supuestamente es lo mismo. Todos tenemos. O sea, todos valemos igual.		Supuestamento los hombres y mujeres somos iguaes.
e26	Si. Sí, ha habido casos de mujeres que sntegrantes del.		Mujeres integrantes de grupos de liderazgo
e27	Hay también. Hay mujeres que están guiando el grupo. Sí. Sí, sí hay, pues.	Si hay mujeres	Mujeres guiando grupos.
e28	Sí, sí. No hay hombre. No hay varón, aunque sea hay mujer.		Aunque sea hay mujeres
	Y por ejemplo y un grupo de mujeres aquí?, algún grupo?.
E1	Si solo ella, pues en otras oportunidades se había. Porque viera que antes había higerr aqui y corte y confección. Yo fui una que inicié y terminé mi curso de confección. Entonces yo puedo bordar a máquina lo mejor hacer blusas, hacer trajes, hacer manteles bordados y hacer, por ejemplo, almohadones. Todo eso. Lo puedo hacer en Máquina, bordado a Máquina y algunas personas seGraduaron, por ejempl…	Iniciativa. Emprendimiento. No dan oportunidad a mujeres	Curso de corte y confeccion. Generacion de habilidad.
E2	Es duro, es duro. Es duro porque bajo responsabilidad está todo lo que es algunos problemas territoriales, problemas de administración. ¿Cuándo es la cosecha? Pues bajo el presidente está en lo que es el el proceso de secamiento del café. Entonces ese es un cargo un poco difícil. Pero teniendo uno a la par, gente que es colaboradora y trabajadora sale bien. Yo salí bien con esos años. Por eso me …		Mujer en puesto de salud. Grup de autoahorros.
E3	Viera que estaba el grupo de mujeres, no se si serán ellas o no está un grupo, están en el grupo que siempre o no, aparte.Ahorita como ahí dejaron, por lo menos dejaron una presidenta, vicepresidenta y secretaria y todo, ahí ya está. La directiva.Mujeres representando una por cada sector.La presidenta. Ya no me acuerdo quién era la Juana, la mujer de Remis, y creo que la Presidenta. Claro que sí.…	Directiva de mujeres	Grupo de mujeres.
E10	Osea me dijo que si yo quería entrar en el grupo DE COMADRONAS, pero yo le dije que no, que no me gustaba estar entre la gente. Entonces ya en esto se que en casa una visita sí me dijo que si yo quería que podía escribir, dar mi número, entonces ahí sí le dije que sí y en otros. Así que vamos a charlas de embarazadas. Ah, eso sí, como es madre guía.	No es social.Comadronas	Busqueda de Comadronas.Charlas de salud a mujeres
e10	Que pues sale a visitar a las mujeres embarazadas, se reúnen en el salón para tener charlas. Eso es lo que le motiva a seguir adelante, apoyar a los demás.		Motivar mujeres lideres.
e18	Pues viera que eso sí, de verdad, no joven, eso sino no hubiera que ellos en el caso de ellos, pues dijeron que solo hombres. Entonces ellos nos traen a las informaciones a toda la comunidad.		Dijeron solo homrbes.
	Y cómo las eligieron?
E3	Entre todas también		Todas las elegimos
	¿Y por qué eligieron a ella?
E3	No sé, que tal vez la confianza sería de confianza.Que se quedaran para ayudar, que por lo menos que algún día iba a haber otra reunión. Ellas tenían que avisar a las personas como quedó un una mujer por sector.	Confianza	Confianza. Mujer lider encargada de socializar.
E3	Dijera que no. ¿Verdad que no? ¿Por qué? Que a veces por el tiempo.Y el carácter y todo eso. De Doña Juana, Su esposo es líder. Por eso, Si es líder de los hombres, de la comunidad en el puesto de salud.	Tiempo. Caracter	Tenia mas tiempo. Caracter. Lo eleigoern de lider porque su esposo era lider.
E4	Porque como ella... Ella dijera que preste su tiempo a la comunidad.		Queria prestar su tiempo
E4	Sí, O sea que sucede que que uno a veces es muy tímida, no puede hablar entre un público. Uno a veces no tiene ese carácter, porque entonces algunas personas que conocen a tal fulano, pues él puede explicarse en la comunidad. Entonces por eso nombren a el y por eso votaron por él.	Timidez	Mujeres timidas. No pueden hablar en publico. Lider debe saber explicarse
e12	Pues bien, sí, bien para para agarrar, ya le dio para agarrar experiencias y para desempeñar un tiempo en la comunidad. Entonces aquí todos como que pueden votar, pero no es muy común que las mujeres sean líderes de los cocodes. Y es que sí, este pues pues es común, pero a veces las leyes que le digo este a veces la asamblea pues vota mucho por por gente, digamos así, por los hombres ya como por …	No comun. Mujeres lideres.Discriminacion. Asamblea	Agarrar experiencia. Contribuir a la comunidad. Asamblea vota por la gente. Eligen hombres.
e15	También hay una, una por una. Las electas digamos que son le dan su tiempo para participar en actividades, por ejemplo, hay reuniones entonces que los maridos le dan Tiempo o que le Dan permiso para que ellos sí pueden Participar.	Dan tiempo. Permiso de marido.	Maridos les deja
e15	Uno, quizás ya tiene experiencia, es trabajar en programas. Dos. Y que ya que son digamos que son ejemplares también que han hecho proyectos anteriormente. Entonces a veces se vuelven a elegir otra vez o si no dan otro cambio o que no le gusta algo, entonces si se hace ya se cambia.	Ejemplo. Experiencia	Experimentados.Han trabajado en proyectos anteriormente.
	los jóvenes participan en los puestos de liderazgo.
E1	Participan a veces que hay unos que son oyentes. ¿Y este cómo se llama? Por ejemplo, que aquí hay alcaldes auxiliares que son jóvenes. Y a veces que hay un mayor o dos mayores entre los jóvenes, porque al haber algún problemita que no se pueda solucionar, lo comparten entre COCODES y alcaldes auxiliares, se platican y después traen una persona que tiene el problema y a la institución.	Poca participacion jovenes	Jovenes oyentes. Dialogo COCODE y auxiliares. Mujeres axuliares que son jovenes.
E1	Son cuatro.Primero, segundo y tercero y un guardabosques deciemos nosotros que que vigila por el bosque, que no, la gente no lo molesta, que no.	Guardabosques	Mandos medios
E2	No, los mayores entonces son mayores. Porque ellos tienen más experiencia y les están dando más ejemplos.		mayores. Mayores mas experiencia
E5	Es por parte de la Iglesia también que cuando van los jóvenes, los hermanos, ellos los anima. Que tengan un grupo, que sigan adelante, que que estas son las cosas buenas.		Apoyo de los hermanos.
E6	No, no participo porque no les han elegido. Donde nosotros los jovenes no participan	Jovenes no participan	No quieren y no particiapn
E8	Aja, porque ellos no quieren y no asisten a la reunión.	No hay asistencia	No quieren y no particiapn
e21	Digamos, tienen trabajo y se van a trabajar con agricultores a limpiar, coliflor, fumigar y todo eso. Entonces ya por la tarde si.	Trabajan	Tienen otras ocupaciones
e22	No, no, no, tampoco un grupo de jóvenes.	No hay participacion	NO hay grupo de jovenes
e26	No porque cuando seas mayor puedes	No esta permitido	Puedes cuando seas mayor.
	Como desarrollar liderazgo?
E5	En la iglesia siempre tenemos participación, entonces ahí se le quita lo los nervios, algo que uno tiene. Entonces si podemos expresarnos no tan bien porque no tuvimos un estudio de vocabulario, pero pero sí podemos.Tenemos reuniones del consejo comunitario de la iglesia, estar bien con toda la comunidad, apoyarlos, que sigan adelante en las cosas de Dios.	Pariticipacion. Religion	Igglesia genera participacion. Desarrollo de habilidades para habler en publico, Reuniones para hablr de Dios.
E6	No, no, no, eso no somos. Estamos participando con ellos. Así que Cristina nos está yendo a enseñar a hacer comidas.	Ensenar a cocinar	Grupo de nutricion
E8	Ajá, Sí. Y entonces él estaba estudiando ahí. Básico. Entonces ahí me eligieron a mí por dos años. Tienen que presentar el comité de apoyo. Y entonces sí participé. Pero como ahora ya mi hijo ya salió de ese instituto, ahora está yendo a otro que es privado. Ahí se para.		Educacion. Apoyo al lider.
e10	Pero ya un día fue cuando ella salió a una reunión. Ya cuando vino dijo que ella iba a ser madre guía de un programa de visión mundial y de ahí comenzó a meter a otros.		Madre guia. ONG desarrolland lideres
e15	Que en el caso de mujeres, por ejemplo, aquí nosotros tenemos un grupo de mujeres, aquí viene una se, una seño de magap, que es la que imparte digamos, son de prácticas sobre como hacer jabón, champú o hacer otras cosas de cocina.	Grupo de mujeres. Emprender	Nutricion. Desarrollo de capacidades de liderazgo
e15	Y si están con visión mundial y también unos conmigo. Y si son aparte. Estamos hablando, digamos, de los cojones.
e15	¿Y así todo? Digamos que no, no solo los hombres tiene derecho, que también la mujer. Tenemos capacidad para para promover una comunidad, o algo así.	Igualdad de derechos	Mujeres tienen derecho a liderar. Tienen las capacidades para promover una comundaid
e18	Si viera que sí nos reunimos en el caso de que con la seño diga usted, entonces nos reunimos todas y entonces ya ahí, diga usted, ya un diálogo entre nosotras.		Diaolgar con nosotroas
e18	Viera que a veces Las que más hable. Viera que nosotros cuando a veces nos juntamos entre grupos, en mis compañeras nos hablamos que gracias a Dios, pues que ahorita, pues en primer lugar que nos han dejado libres nuestros esposos y ya, ya hay más tecnología como en reuniones. Como que se dijera ahora ya hay más aprendizaje, diga Usted, en comidas, en refacciones y en cualquier situaciones de por…	Tecnología. Permiso del esposo. Aprendizaje. Discriminacion	Mujeres que reciben apoyo de sus esposos. Nos juntamos. No estudiaron por deismincaion indigena. Hombres que estudien sus mujeres. Educacion cambia personas. Actualidad todos tienen reschos. Nuevas generaciones cumplir sus derechos. Educacion
e18	Y él sí, él sí estudio dijera, pero solo sacó tercer grado y ya veían. A mis hijos, si, ellos sí solo mi hija. Si por cuestiones de enfermedad que yo padecí un poco, entonces lo saqué a mi hijita .Pero ella saco 5.º grado de escuela. Sí, a mis hijos.	Estudio minimo. Enfermedad	Saco a sus hijos de la escuela
e21	Bueno, solo cuando vamos a reuniones o cuando viene la seño Ceci.Y de cuando vamos a las reuniones con los niños. Así pues, es. Digamos que llegamos ahí cuando ella llega empieza.		Reunion de la escuela
e22	Son la iglesia.. Solo es una reunion de hombres	Religion. Solo hombres	Iglesia
	¿Cómo se Comunica?
e9	Cuándo va a tener una reunión o algo, pasan avisando con bocinas.	Bocinas.	Bocinas
e13	Por lo menos. Por lo menos. Si voy, él va a una comisión. Si no, trata por lo menos unos dos o tres días después o un día después a avisar a la comunidad de reunirse y dar lo que él fue a escuchar o lo que le dieron a él para llegar a dar a la comunidad.	Tres días de anticipacion	Comunicado
e17	Cuando hay alguna reunion todos pasan avisand, con carro	De boca en boca	Avisando por carro
e26	De casa en casa para comunicarse con las personas y decirles si hay una reunion.	Necesidad de la comunidad.	Casa por casa
E1	Ellos comparten, porque uno lo pide. Ahora si yo agarro el cargo y no sé cómo se hace y ni pido ayuda, no puedo hacer nada porque yo puedo hacer mis cosas a mí, a mí, por, por mi cuenta si quiera y como yo pienso. Pero a lo mejor la gente no, no le va a gustar así. No es como ser un buen líder que dice pues en esta comunidad hace falta un tubo, por ejemplo del agua. Hablemos del agua, de que hace…		La importancia de la colaboracion. Los lideres no aceptan la critica. Si no atiendo las necesidades de mi comunicad no sy un buen lider.
E4	Pues viera que como la verdad es que nosotros no nos animamos quedar. ¿Sabe usted por qué? Porque como a veces no podemos leer bien ni escribir tons por eso uno, no nos nos animamos. Pero tal vez a nosotros como ya tenemos así nuestra edad. Por ejemplo, mis 47 añitos casi ya no mucho. Ya no quiero más gente, tiene que poner su tiempo.	Analfabetismo	No nos animamos a quear. Incapacidad por ser analfabetas. Como no tienen capacidades como leer justifican expericia para los lideres.
e17	En una reunion en el salón.
	¿Por ejemplo, si a usted le eligen como líder, aceptaría el cargo como presidente del COCODE? ¿Aceptaría?
E1	Sí haría, pero no sé si es que me eligieran. Supuestamente yo esperaría el apoyo de todas y de todos. Para ver si están de acuerdo, porque uno mismo no se puede elegir por su propia cuenta si no tiene uno que ver si tiene voz y voto y si no, pues no.	Desconfianza	Habian quedado en votar por ella pero a la final voto por otra persona
E1	Supuestamente tal vez sí, pero, pero tendría que capacitarme con algunos que son ya líderes viejos, dijera, y me tendió que capacitar, tendría que decirle pues yo quisiera saber cuál es el cargo, como es el cargo que puedo hacer, que puedo decidir con la comunidad.	Capacitarse. Cargo en la comunidad.	Capacitarse para ser mejor lider
E4	Si o si me dijera si lo nombren a uno, pues si, sino no, no, porque va a decir yo voy a quedar, no? Porque si eso tiene que ser elegido.		Si me escogen.
E5	¿No, porque no? Bueno, pues tal vez sí, pero no tenemos tanto conocimiento, ¿verdad? Pues como yo no pude, mis papás no me dieron la oportunidad de de estudiar, de estar en la escuela y yo no, no sé leer ni escribir.	Aceptaria. Conocimiento. Analfabetismo	Indecicion. No sabe leer ni escibir
E6	Sería poco compromiso. Pero si la gente lo elige a uno, pues no, si tiene uno que trabajar y al poder.Es que él por su mismo trabajo, que se sale para allá, entonces parece como cuando uno es presidente de COCODE tiene que estar ahí, para estar apoyado.		Si tengo el apoyo si
E8	Pues yo pienso que no tambien porque yo soy solita, no esta mi esposo,que tal no me deja. Es que él por su mismo trabajo, que se sale para allá, entonces parece como cuando uno es presidente de COCODE tiene que estar ahí, para estar apoyado. Pues, porque tal vez no es porque no pudiera, sino que como todavía no tengo ayudas en la casa, ahí tengo mis varones y tengo uno que estudia, hay que prepar…	Apoyo. Perso de esposos	No tengo ayuda en la casa. Si mi esposo me deja. Lider implica temor. Falta de tiempo
e9	Tal vez por muy tímido o algo. No me da miedo tener miedo de. O hablar así en frente de las personas	Valentia.Timidez.	Tiene que hablar
e13	O sea ahorita este que ya todavía por el momento no, no por el momento no todavía, pero en el futuro así sea, de ahí no más adelante, porque uno a este ahorita en el tiempo que uno lleva en transcurso para adelante, pues puede agarrar muchas experiencias y pues más ya más después pues la mente despierta, pues sí, pero porque ya tengo experiencia o por la confianza de que la comunidad es igual, lo…	Experiencia. Confianza	Futuro. Cuando tenga la confianza de la comundiad.
e14	Aceptarían el cargo. En primer lugar, para. Para. Para darse nuevas ideas. Para orientarse mejor. Supuestamente ahí ya uno ya se va experimentando día a día aprender cosas nuevas.	Nuevas Ideas.	Mas experimentado. Aprender cosas nuevas
e15	Depende cómo opine los demás. Bueno, pero yo si yo creo que sí lo aceptaría, sí.		Depende de la comunidad.
e17	No, porque no. Porque no me llama la atención.	No quiere	No me llama la atencion
e22	Yo no. Porque uno tiene que estar con ellos. Y a veces uno no tiene tiempo.	Tiempo	No tengo tiempo
e24	Si me eligen si.	Si aceptaría
e23	Lo que pasa es que no se leer y las personas que no saben leer no pueden servir a la comunidad.	Analfabetismo como impedimento para liderar.	Requerimiento para ser lider de la comundiad saber leer y escribir. Se siente incapaz por ser analfabeta.
e26	No sé, depende del trabajo. Es que no sabemos si es fácil.	Desconocimiento	Es complicado

## Sheet: Entrevistas San Marcos
Grupo Focal	Psedonym	Edad	Numero de participante	Lugar	Aplicacion	Genero	Tiempo	Transcrito	Revisado	MIgracion	Validacion Instrumento	Autoahorro	Funcion	Cambio climatico
	Bernardo	37	1			Masculino	16	11.42		11.28
	Paola	26	2	San marcos		Femenino	7.42			4.4
	Norma	54	3	Nuevo Progreso		Femenino	6.12			NO	NO
	Rocio	58	4	San marcos		Masculino	15.19			7.37	NO
	Israel	54	5	San marcos		Masculino	7.42			NO			Lider del grupo
	Anastasia	45	6	Blanca Flor		Femenino	10.08			6.17	9			8.27
	Rodolfo	69	7	Blanca Flor		Femenino	13.27			5.45	10.24	1.29	Presidente del Cocode	8.41
	Leon	59	8	Blanca Flor		Masculino	17.05				6.31		VIcepresidente ECA
	Antonio	24	9	Nuevo Porvenir		Masculino	14.27			9.3	12.56		segundo tesorero	12
	Saul	58	10	Nuevo Porvenir		Masculino	19.2			13.35			presidente de agua	17.52
	Flor	49	11	Nuevo Porvenir		Femenino	21.13			11.47				20.5
	Fabiana	20	12	Nuevo Porvenir		Masculino	11.21			7	10.35
	Federico	71	13
	Clara	18	14	San marcos		Femenino	12			7.36
	Emperatriz	53	15	San marcos		Femenino	16
Autoridades Nuevo Paraiso. Alcalde Auxiliar	Roberto	52	16			Masculino				7.2			Alcalde Auxiliar
Promotoría Nuevo Paraiso, San Marcos	Celeste		17			Femenino	32.22			19.41
	Amapola		18			Femenino
	Lorenza		19			Femenino
	Julieta	24		Nuevo Porvenir		Femenino	8.53			5
	Anabel	25	20			Masculino
	Elena	33	21			Femenino
											49

## Sheet: San Marcos Transcripts
		Open Coding	Open Coding
	¿Desde cuándo vive en la comunidad?	Desde siempre	Oriundo
e2	Bueno, yo nací aquí.	5 años	Migró
E3	Desde cuando ando aquí. Sí. Tendrá unos cinco años.	Desde siempre	Oriundo
E4	Nací aquí. Aquí nací.	Desde siempre	Oriundo
e5	Aquí nací.	Hace tiempo	Migró
e6	Casi tengo 20 años. Igual desde Inicio del inicio.	Desde que se fundó	Oriundo
e7	Tengo casi 20 años. Desde que se fundó.	Desde que se fundó	Oriundo
e8	Todos miramos cómo cuando entramos aquí no está el café así como está ahorita. No está el café así. Porque cuando entramos aquí, todo esta area estaba bien emontado. Montado como este. Estaba abandonado.	Cambios
e9	Desde aquí crecí. Crecí aquí. Tengo 24 años. Y acá. Aquí crecí. A no 24 años tiene. Lo que pasa si que yo aquí crecí, pero yo nací por allá por parte de México, a venimos acá, somos refugiados. Pues mi papá.	Desde siempre. Refugiados	Oriundo. Refugiados
e10	Ah, ya. Tiene como unos más de twenty años la comunidad. Estamos aquí de que se formó la comunidad.	Hace tiempo
e10	¿Eh? Mire, la historia es muy grande. En los años 80, cuando hubo el conflicto armado aquí en Guatemala. Nosotros somos de un departamento de Huehuetenango. Entonces, en los años 80, cuando hubo el conflicto armado aquí en Guatemala, nosotros nos fuimos a México a refugiarnos, a salvar la vida en México. Ahí estuvimos como 15 años ahí viviendo en México y después regresamos, entonces ya no llegam…	Refugiados de guerra	Exiliado a Mexico.
e11	Ya tiene como va a cumplir los 25 años. Creo que estamos aquí.	Hace tiempo	Migro
e12	A exactamente diez. Casi los 20. Porque ya estaban aquí cuando ya tenían seis años de estar aquí cuando yo nací.Básicamente, si yo aquí nací en esta comunidad.	Hace tiempo. 10 años	Oriundo
e13	Hace 21 años. Nosotros venimos una vez.	Hace tiempo	Oriuendo
e14	Nací acá.	Desde siempre	Oriundo
e15	Ah, ya tengo 30 años de vivir aquí.Vivía en San Rafael de la Cuesta.Con mi esposo. Como el de aquí.	Hace tiempo	Migro
e16	Tiene 21 años.	Desde siempre	Oriundo
e21	21 años	Desde siempre	Oriundo
	ha escuchado sobre la palabra liderazgo?
E1	Sí ¿Que he escuchado? Es decir, dirige cierto grupo de personas. Dependiendo de a que idea o con que fin. Pero es el que está al frente de. De un grupo de personas.	Dirigir	Dirigir. El que está al frente.
e2	Bueno, usted debe. Pues es una persona que está a cargo de una de algún grupo de personas, o sea, de alguna comunidad. Eso es lo que entiendo	Estar al frente	A cargo de un grupo.
E3	El líder. Bien, como dijera este presidente, todo eso/	Cargo
E4	El liderazgo es... es... es una figura pública. Y esa figura pública tiene que basarse en hacer trabajar y trabajar a la vez. El es un buen líder. El líder que solo es autoritario. Un mandamás no es un líder, más aquel que trabaja y hace trabajar, vive para los demás y trata la manera de que todos estén bien. Ese es un buen líder.	Figura publica. Trabajar y dirigir. Solo autoritario	Figura publica. Busca el bienestar comunal.Hacer trabajar y trabajar. Ejemplo de que no es un lider.
e5	Liderazgo es la persona que este es elegido o es reconocido por la sociedad como una persona con cualidades para ejercer algun liderazgo, dirigir una organización o cualquier otro tipo de actividad en la cual resalte su autoridad y su pasión.	Elegido/reconocido. Cualidades. Autoridad y Pasión	Reconocido por la sociedad. Cualidades para ser lider. Elección. Autoridad aposionada
e6	No, casi no he escuchado sobre eso.	Desconocimiento	Desconocimiento
e7	Y pues sí, pero no tenemos conocimiento que, que trabajo ellos pueden hacer en una comunidad.	Desconocimiento
e8	Yo escuché. El líder... Por ejemplo nosotros tuvimos un lider que estuvo gestionando. Este líder estuvo dando vueltas por la pista. Nosotros, en las fincas ibamos a trabajar por 20 quetzales mucho sufrimiento vi yo en mi vida. Yo sufrí porque empecé a ganar 20 quetzales. Eran como 300 quetzales en el ano, y yo tenía mi familia y mi esposa. Y con eso no tenía. Pero ya cuando vimos que líder estuvo…	Gestion. Bajos ingresos.	Gestiona. Gestionar proyectos para el bienestar.
e9	No, no he escuchado de eso.	Desconocimiento	Desconocimiento
e10	Ajá. ¿Son los que dirigen una comunidad? Sí, Son líderes. ¿Dirigen o gestionan proyectos? Cualquier. Así, así. Yo entiendo que así es, porque así le llamamos los líderes a los que dirigen, si es que salen a hacer comisiones más que a buscar proyectos o a gestionar. Son líderes los que los que guían a la gente de una comunidad.	Dirigir. Gestionar. Guia comunidad	Dirige. Gestiona Proyectos. Guia a la gente de la comundiad
e11	Tal vez. Pero como a veces uno no lo pone importancia a las palabras.	Falta de importancia
e12	Pues si que he escuchado.Pues liderazgo, pues lo que y lo poco que yo he escuchado, pues es por eso como que estar al frente de un grupo de más que todo eso es lo único.	Estar al frente.	Frente a un grupo
e13	Liderazgo es ser uno, tener algún cargo. Y que poder manejar, que haya transparencia y de la formalidad y todo eso. Bueno, que esté uno formado liderazgo. No es nada más. Pero no estoy seguro de si soy de ideas en esta forma.	Posición. Transparencia.	Manejo y transparencia. Formar liderazgos
e14	Liderazgo, viera que no tengo tan claro si. Por lo que he escuchado, no se si esinvolucrarse en todo lo que es la comunidad.	Incertidumbre. Involucrarse	Involucrarse en la comunidad
e15	Sí, hemos escuchado, pero no, no no muy seguido. Siempre cuando hay una reunión en las así, en las comunidades. No soy yo la que siempre hablan, siempre un poquito de ti, de. Líder clan un liderazgo. No sé qué quiere decir, pero si lo he esucchado .	Inseguridad. Quien mas habla	Lider positivo vs negrativo. Lider malo es autoritario. Ser abierto. Trabajar por el bien comun. Organiza
e17	Sí que he escuchado. Pues hay dos clases de líder que lo he escuchado. Porque hay un líder positivo y hay un líder negativo. Entonces, por ejemplo, el liderazgo, que es un líder positivo, pues es aquella persona que que trabaja para el bien común. Y el líder negativo es el autoritarismo que dice que yo lo voy a hacer y o se hacen las cosas como dije. Entonces el líder tiene que ser abierto, tiene…	Bien común. Autoritario. Lider positivo. Lider negativo. Quien mas habla	Organizacion. Incluyente. Acessible. Yo lo tengo que hacer. Excluimos a veces. Cooperar, ayudar y no mandar.
e18	Bueno, si el liderazgo es una organización que. Pero sí es cierto que no decide porque sí. Hay veces que nos. Nos tomamos muy en serio el decir. Bueno, soy líder Yo lo tengo que hacer. Y a veces excluimos a los demás. Entonces eso no es un buen liderazgo. Uno quiere hacer las cosas. Puede ser líder, es una persona que sí, que es accesible también, o sea que puede. Cooperar, ayudar, no mandar..	Organizacion. Mal lider. Cooperar y no mandar. Exclusion	Igualdad para todos. Igual que todos. No tiene privilengios. Propuesto por la asamble.
e19	Si el líder, pues es quien tiene que estar a la par de todos, no subirse en un escenario y decir lo que él piensa, sino que tener propuestas juntamente con la asamblea y líder, pues es la que tiene que liderar, pues como dar a conocer todo lo que es lo que piensa y luego puede dar a conocer a los miembros de la palabra liderazgo, pues es como liderar juntamente con la asamblea. No sentirse más gr…	Igualdad. Dar a conocer	No todos los tienen por falta de oportunidad. Buscar como salir adelnte. Lo dicen , no lo practican. A aveces no se entiende.
e21	Sí, he escuchado. Pues el liderazgo es algo que todos lo cuenten, ese no, que a veces que no como lo hicieran, que a veces no todos tienen ese liderazgo porque no todos tienen la oportunidad. Entonces los que sí los podemos tener ese liderazgo es que cuando teníamos como lo que era... o sea un un espacio donde sí podemos hablar, donde podemos hablar sobre el liderazgo, podemos platicar con los de…	Espacio para liderar.	Espacio donde pueden hablar. No todos lo tienen por falta de oportunidad. A veces no se entiende.
e20	Bueno, el liderazgo creo que es más o menos de lo que ustedes están que se están haciendo. Por lo menos venir a impartir con las personas de aquí para más o menos tener una idea de cómo salir adelante.	Ensenar. Superacion	Buscar como salir adelante.Ideas
	aquí quien sería líder de la comunidad?
E1	Como aquí fue finca hace. Aproximadamente hace 35 años, el gobierno entregó la finca en las manos de los campesinos para indemnizar. Entregó también una finca privada y se dejó un líder comunitario y a partir de eso se pone a un líder a cada año. En este momento, el líder que está aquí en la comunidad se llama Benjamin Chilera, en este año. Él como han visto la gente que tiene. Lo han vuelto a re…	Gobierno. Lider comunitario. Reeleción.	Elección annual. Relección. Lider comunitario
E2	Y aquí se elige a un alcalde. Este. El presidente de la comunidad también. Y este presidente de. vigilancia. Creo que son tres. Bueno, el alcalde es el. Y el presidente de la comunidad. Y el presidente Vigilancia.	Alcalde. Presidente de la comunidad.	Alcalde. Presidente comunitario. COCODE. Diferencia de puestos
E3	Entonces esta el presidente de la ciudad, de la comundiad, de la vigilancia y el alcalde auxiliar. Pero de los tres el líder sería el presidente de la comunidad.	Presidente ciudad. Alcalde auxiliar
E4	Aquí hay muchos líderes, pero son mandamás. So lo ordenan. No, no, no, no hay un líder que sea un líder que que. Que tenga una figura pública, que donde se da a conocer. Y que esta otra manera de estar bien con los demás, más bien les gusta que les sirvan.	Autoritario	Son mandamas. Solo ordenan
E4	En Apecafé se elige a base de los dos los beneficiarios, o sea, los los que son socios. Eso es los que eligen al presidente de la comunidad. Al cocode le elige la población, pero no la mayoría. Una minoría. El alcalde lo elige la junta directiva, no es el pueblo.	Beneficiario. Presidente de la comunidad. COCODE. Minoría. Alcalde	Socios
e6	Es el presidente de aquí de la organización.		Presidente Organizaciones
e7	Sí, es el presidente Está en otro. En otro caserío, Santa Eulalia, que nos dicen allá el.
e8	Es que como hay una directiva. Entonces ahí está Alba Don Melchor. El es el presidente.De la ETA.¿El Renacimiento con este? Que el Renacimiento. Es el nombre de Blancaflor se puso el Renacimiento.	COCODE. Directiva.Renacimiento	COCODE. Directiva
e9	Es el cocode, El Coco y hay otro que está allá, otro que hace no sé cómo se llama, que dicen la CUP. De aquí montamos una caseta, pues son esos que organizan cualquier evento.	COCODE.	COCODE. Organiza eventos.
e10	En este caso, aquí en esta comunidad hay un equipo que se llama COCODE. Y hay y hay otro. Bueno, somos los mismos, pero aquí hay varias organizaciones. Ahí está el pocode, ahí está la cooperativa, ahí está la Auxiliadora. Y así otras organizaciones e instituciones que nos han venido a visitar.	Auxiliadora. COCODE. Cooperativa	COCODE.
e11	Este aquí. Casi ahí hay muchas. Uno es el el coco de alcalde auxiliar. Y como aquí hay así cooperativo, entonces también hay un grupo de. Cómo, por decir el presidente de la cooperativa. Y pues son los que dirigen por aquí en la comunidad, los que ellos son, los que más que todo, mueven todas las cosas. Y si hay algo, por ejemplo, actividades, este algún proyecto que viene de afuera, entonces ell…	Cooperativa. Cordianr la comunidad	COCODE. Auxiliatura. Presidente cooerativa. Encargados de los proyectos que estan afuera. Coordinan proyectos en la comundiad.
e12	Pues aquí principalmente está el cocode de la asignatura y de ahí salen otros líderes, por ejemplo de la Iglesia Católica y así.	Lideres religioso	COCODE. Auxiliatura. Iglesia Catolica.
e13	El guía.Ahorita, en la cuestión de al nivel de la asociación, hay un representante legal y Silvestre Miranda	Representantes legales
e14	Los de la auxiliatura	Auxiliatura	Auxiliatura
e15	Viera que aqui cuando uno quiere hacer algo,hay cocodes, hay auxiliatura para poder trabajar. Cuando tienen un proyecto se unen,y piden asi . Hablan los que tienen que hablar y se van cuando tienen algo bueno sobre un proyecto de agua o de alguna calle o alguna escuela. Entonces piden ayuda al alcance de la información. ¿Entonces es así? Así es así un poquito. Es que uno se una. Pues venga, venga…	COCODES.Auxiliares. Hablan. Se retiran	COCODES. Auxiliatura.
e17	Este... por ejemplo, voy a mencionar a un líder que mi respeto para para él Don Catalino José Monzón, que ha sido un buen líder porque él no mira a quién ayudar y no está esperando que le que le den algo para que él ayude a las personas. Entonces cuando puede y cuando hace algo, lo hace para todos.Bueno, Catalino es. Es un hombre luchador que tiene su hijo. Su parcela tiene aquí. Pero él fue el q…	Hacer sin esperas. Luchador. Gestión de proyectos	Hacer sin esperas. Luchador. Gestión de proyectos. Hombre luchador. El visita varias comunidades. Se mueve en varias comunidades.
e18	Bueno para mí, las companeras . Igual Don Cata, a pesar de que el no vive aquí.Pero ha Él ha pensado siempre en nosotros. Siempre está ahí para nosotros y para. Para otras comunidades.		Pensando en nosotros. Siempre para nosotros.
e19	¿Los líderes que yo puedo ver en la comunidad? Pues cada organización, cada grupo tiene un líder o líder, digamos la Iglesia católica, la iglesia evangélica, la escuela. ¿Si los padres y los consejos de padres, familia o cualquier organización viene con un líder que en quién se pueden abocarse a esa persona? ¿Pero seguirá? Pues creo que no es por ser líder, pues puede sentirse más. Tienes que lle…	Lideres religioso. Lideres en instituciones. Organizaicon.	Cada organizacion tiene su lider. Lider religioso. Iglesia catolica.
e21	COCODE	COCODE	COCODE
	¿Y usted también votó por él?
e1	Pues este no se hace la votación, no se hace con papeletas. Si no es popular se llamaría, que todos levantan la mano, y todos se ponen de acuerdo por una persona.	Votacion. Levantan mano	Votacion levantando las manos.
E3	Sí, sí.
E4	Solo para el presidente, a veces. Pero para el alcalde o cocode no, nada que ver	Presidente eleccion. COCODE no eleccion.
E4	Si, si son diferentes, solo que como allá se rige porque es la oficina que representa a todos los beneficiados, pero los beneficiados solo son 802 más la población. Ya estamos oyendo que hay como 12.000 habitantes, entonces no puede ser que esos 900 puedan representar toda la población. Pero así se ha hecho, así ha nacido, así se ha establecido desde un principio.		Presidente comunidad. COCODE. Auxiliar.
e6	Yo no, porque como yo no, yo no tengo el voto, porque que el que está asociado era mi suegro, o eso o mis suegros. Pues no, yo no, yo no.	Otros asociados	Solo votan los asociados
e6	todos pueden votar por el lider?A si. A veces y a veces tambien cuando las personas no nos dejan, entonces solo los solo los socios, los que están asociados.		Solo asociados
e14	Pues no, es que ahí solo se involucran los ya mayores de edad, ósea yo. Yo si me puedo involucrar, pero como decirle ósea un miembro por hogar .	Mayores de edad	Mayores de edad.
e15	Pues sí, este es que no hacen votaciones, sino que así en el local de auxiliar solo los nombran. No vota uno solo pregunta si está de acuerdo, si trabajan por la comunidad.		No votan solo socializan
e18	Yo no viene a la sesión. Pero si porque también es honesto y se le conoce..	Honestidad	NO fue a la secion. El lider debe ser honesto y conocido
	¿Cuáles son las características que buscaría en ese presidente?
e5	Bueno, para mí es la persona que. Que tiene buenos principios, que goza de honorabilidad, honradez, que también hace, digamos, efectivo lo que lo que no solo lo que dice es lo que habla, sino con sus hechos, demuestra que realmente es un líder. Para mí él es una persona, un líder de verdad y no los charlatanes que hablan demasiado y que no hacen nada de eso.	Principios y valores. Poco hacen. Habladores	Buenos principios. Honorable y honrado. Ejemplo mal liderazgo. Coherencia de lo que dice y hace.
e2	Bueno, lo poco que hace busca el bienestar de su comunidad. De que no. ¿Qué le podría decir yo que tenga buenos proyectos? Y ayudar a las personas que más lo necesitan.	Ayudar a los demas	Busqueda del bienestar de la comunidad. Buenos proyectos e ideas.
e6	Sí, sí, con sabiduría. Así que no se diga más que todo tiempo .	Sabiduria	Sabiduria
e9	Bueno. Simplemente el carácter del que es tiene carácter y que tiene paciencia. Puede darle todo.		Caracter y paciencia.
e12	Pues que sea responsable, que vele por el bienestar de la comunidad, que busque el EH, principalmente, que busque el mejoramiento de la comunidad especificando unos en el camino. Como usted se pudo haber dado cuenta que el camino no está tan bien que digamos, entonces se busca una persona responsable que que quiera mejorar más que toda la comunidad.	Bienestar de la comunidad. Responsible	Busqueda bienestar comunidad. Busqueda mejroar la comunidad.
e15	Es una persona que quiere servirle a la comunidad.		Servicio a la comunidad
e15	Pues si ve que aquí dicen que sea responsable, que esté de acuerdo a que trabaje con la comunidad o en la iglesia, que sea buen líder para que diga por lo menos ahorita va a recibir. Y después digo. Ahí me quedo. No tiene que seguir uno trabajando en ello para apoyar, para ver que qué decisiones se toma uno, lo que va a hacer.	Trabajo comunitario.No corrupción	Responsible y trabajo con la comunidad. Adelante de la comunidad.
e17	Pues dice, porque él inició y nunca se ha escuchado que está. Recibiendo sobornos por personas, o que está agarrando las cosas difíciles. Como decimos el ha sido un líder que ha tenido una honestidad y con la boca llena. Pues yo lo digo porque en ningún momento se ha escuchado decir que don Catalino robó esto, que también se agarró esto que no le correspondía, sino que esa es mi admiración. Porqu…	No corrupción. Honestidad	Malos lideres. Seres admirados. Atiende a toda la comundiad.
e20	Mire las cualidades lo lo buscan a base de su de su desarrollo, de su inteligencia, porque porque no todos tenemos esa intención de hacer algo, de trabajar con nuestra comunidad. No todas las personas son muy pocas. Entonces ven en la persona que que busca, que busca el desarrollo, que le gusta servir a la comunidad.	Inteligencia. Trabajo comunitario	Desarrollado e Inteligente. Pocas personas que buscan servir
	por qué votaron por el que le llamó la atención de el?
e1	En parte hemos tenido una experiencia que los lideres aqui, vende las propiedades de la misma comunidad. ¿Entonces es una mala experiencia, entonces? No tanto. Aquí no se maneja. No se maneja la política publicitaria, sino que. ¿Y qué le digo a la gente? Nada más. Decide, pues vamos a votar o vamos a decidir poner a otro líder. Para ver que es. No tanto que conozcan la capacidad de la persona par…	Politica publicitaria. Capacidad.	Malas experiencias.
e1	Pues ahora, porque como nosotros somos personas,ehh caficultores. Entonces, cuando él hizo la venta de café. La convercion de café, porque nosotros manejar una convercion de uva de café y café uva,lo pasamos a café Pergamino. En ese proceso tiene que haber una converción que más o menos tienen que ser cinto quintales de uva por uno. Pero han habido otros líderes que han fallado en esa conversion.…	Robo de café. Conversión de café. Precios justos.	Caficultores. Debe converir bien el café. Manejar bien el café. Un buen mediador. Mejorar la conversion.
e1	El lider esta encargado de la venta de la venta, la compra y venta del cafe campo.	Precio justo	Compra y venta del face.
e1	Esa es una de sus funciones. Es velar porque toda la comunidad mantenga una buena, buena organización. Si tratamos de vender que como las tierras son las tierras que entregó el gobierno, cada persona maneja. Cada persona maneja a su propipo criterio.	Buena organizacion.	Velar por una buena organizacion.
E3	Gracias. Es para que cuide a. Pero quiero saber que puede hacer. Mira por todo. Y más por el café que se entrega.
E3	Es muy activa, muy como le gusta pues participar.	Participacion.	Participacion
E4	No de la junta directiva. Sí fuu presidente y me eligieron entre todos y fue en el 2013. Porque como a veces, cuando hay una mayoría de personas, a veces no aceptan cargos y como yo ya había, ya había, ya había representado a otras instituciones, entonces me dijeron que era una buena opción y me eligieron.	Representacion en la compra y venta del café	Experiencia en liderazgos. Gestionar. Mayoria de personas lo eligen
e6	Porque para trabajar la comunidad, para hacer gestiones más que todo.		Gestionar
e7	¿Porque para que hay una? Para poder gestionar proyectos.	Gestionar Proyectos	Gestionar proyectos
e8	Casi no recuerdo, porque nomas vino y se fue. No aguanto. No más vino, y vino a mostrarnos el camino y dijo aquí está bueno. Algún día vamos a tener algo que hay que trabajar bien. Pero yo me quedé con un recuerdo humano. Se abrió el camino, él se fue. No aguantó la necesidad porque aquí pasamos bien.		Dejar un buen recuerdo. Generó el cambio. Se enfoca en el bienestar.
e8	Si pasamos mucho sufrimiento. Amigos íntimos venían a amenazarnos aquí. Recibimos amenazas. Nos decían que si no procuran pagar la finca, que nos fueramos de aquí y que recibimos amenazas de que nos vayaramos de la comunidad.	Tiempos dificiles. Amenazas	Amenazas a los buenos lideres
e8	Se fui, dijo que el no iba a aguantar. Que se iba a ir. Que se cuiden. Otro lider ya se murieron de los que estaban aquí porque cuando entraron ellos a la finca, ya se muruerib y ya no estan. Pues si nos dejaron un buen camino, aqui mas que todos vivimos lo del cafe.	No aguantaron.	Dependencia del café
e8	¿Es que no nos eligieron porque? Porque éramos un grupo de de 12, de 12. Pero los otros seis ya no quedaron, sino que a nosotros nos nombraron porque aqui bos dijeron aquí, aquí tiene un rango.
e9	Porque aquel es como le digo ahorita, que así como es muy platicador, buen platicador y cualquier cosa dice que hagamos esto y hagámoslo. Sí, pues.		Sociable. Platicador.
e10	Lo elegimos porque creímos que él sí podía dirigir su capacidad. Porque no todos, tal vez todos pueden, Pero nosotros elegimos a personas que más o menos tienen su primaria. Sabe leer un poco o sabe escribir. Y sí puede hablar con la gente de afuera para gestionar algún proyecto. Por eso lo del ciclo lo elegimos.	Capacidad de dirigir. Hablar con la gente. Gestionar tramites/proyectos. Lideres con minimo primaria.	Mediador. Educacion Formal. Saber leer y escribir.
e11	Porque es que uno mire, pues la persona que sea responsable. Sí, pues que sea responsable más que todo de la responsabilidad, que sí puede dirigir ahí. Entonces, por eso es que uno no elige a la persona que uno cree que sí. Es que si es capaz de dirigir la la comunidad.	Responsabilidad.	Responsable. Dirigir la comunidad.Sabe dirigir. Responsible legarl
e13	Por ver su. Su modo de actuar, su seguro. Quizás se fijó la gente,en su formalidad en su legalidad y todo eso.	Formalidad	Modo de acuer. Representante legal.
e13	Le conocemos a él. Es una persona honesta y muy cabal, correcta. Por eso es que la gente le conocía como es.	Honestidad.	Conocido. Honesto
e16	A aquí para. Para servir a la comunidad. Póngale asuntos de lo que sea concerniente a lo que se trata de la auxiliatora. La manera de lo que es de la legislatura. Una de un dilema, un problema o un. ¿Qué le digo? ¿Para una partida de nacimiento?. Mire, es un si vende ya. Si le resumimos. Es un montón de cosas que. Que si lo que vemos acá.		Servir a la comunidad. Mediador. Intermediario de porblemas.
e18	Porque él también ha servido como presidente de la asociación. Entonces. Perdió también su honestidad. Entonces por eso también se eligió a él.	Honestidad	Experiencia en otros puestos de liderazgos. Honestidad
e19	Fijese que desde que conocímos aqui con la companera . Votamos por él porque. Igual que la persona, porque la persona lo tenemos que ver desde su físico de,de su caminar y de su lucha que que tiene. Entonces el pueblo, la asamblea confía en esa persona, tenemos así de claro lo que el hizo en su funcion como presidente de la Asociación, pues que le habían notado todas las cosas sucias dentro de la…	Fisico. Confianza. Amenazas	Honesto. Caracter. Luchar por una causa. Capaz de denuciar.
e21	Pues bueno, yo pienso que si me eligieron a mí, por que yo soy uno que a mí me gusta trabajar en beneficio de mi comunidad. Ajá.	Beneficio a la comunidad	Buscar beneficio
	Si tuviera que elegir al próximo presidente de la comunidad ¿Qué es lo que buscaría que este presidente tenga?
e1	Me gustaría que entendiera un poquito más, tal vez que saliéramos de ese concepto corrupto de que cuando alguien viene a la comunidad, la idea de que se consigue o que que cerró. Pero yo creo que los jóvenes y si hay cierto grupo de personas que analizamos, por ejemplo en la comunidad, tenemos un detalle que es la basura todo el tiempo. Si usted caminara en las calles del Porvenir, encontramos lo…	Entender. No corrupción. Problema de basura. Jovenes. Humanos. Falta de liderazgo. No hay interes	Tenga mas capacidad e interes. Trabaja mas comunidad
E2	Pero la verdad es que es un cargo. A veces hay personas que creo que no sabemos desarrollar un camino, por eso es que no, no aceptan más que todo para eso. Pero si sería bueno, hay algunas mujeres que sí, pero más he visto que son hombres.	Mujeres. Mayoría son hombres	lider debe saber guiar.
E3	De ser una buena persona, que sea capaz para ser presidente .	Capacidad	Tener la capacidad
e4	Así a mí me tocaría yo si yo viera la la, la amabilidad. La forma de la de la persona que sea abierto, que sea amante del desarrollo que y que no, y que fuera una persona alegre, no aquella amargada porque un líder amargado no funciona.	No amargado. Desarrollo. Alegre	Abierto. Carismatico
e5	Considero que lo que le dije en el inicio al que tenga las aptitudes para que sea una persona que nos represente dignamente.	Representante. Tener aptitudes.	Representante
e7	Se puede reelegir? Sí se puede. Se puede, pues. Pero según la gente. Entonces mejor sigo otros dos años. Entonces puede uno seguir diciendo. Entonces quedan otros.
e9	Yo lo que más haría yo de dar mi opinión para que quede desde, como le digo yo, que miraría como la forma de trabajar, que trabaje, que traiga beneficios para la comunidad.	Beneficios a la comundiad. Trabajador
e6	Tenía que tener cualidad tiene que tener cualidades que tenga posibilidades sea de cubrir la responsabilidad.	Responsabilidad. Cualidades	Beneficio de la comunidad.
e6	Responsable y activa.		Dar ejemplo
e12	Pues como le digo, ahí, aquí hay jóvenes señoritas que pues podrían ser buenos líderes, que ellos si ven el este, quieren ver a la comunidad en mejor estado. Entonces yo lo digo no porque no quisiera ver a mi comunidad crecer, sino porque a veces uno así como yo ya estoy graduada, pues uno no sabe si aquí va a estar y entonces y eso se trata de recibir una responsabilidad, es cumplir el tiempo qu…	Jovenes. Responsabilidad	Busquedad de lideres jovenes. Educacion Formal. Responsible.
e14	Ante toda la responsabilidad sea responsable y que tenga tiempo para de. Para que o sea, las cosas personales. Que lo haga fuera de el trabajo que tiene o el cargo.	Responsable	Responsible. Disponibilidad de tiempo
e14	Sería alguien que tal vez se ha ganado el respeto digo yo, porque sabe que hay personas que son bien respetosas, uno solo las mira. Y aún así no buenos comentarios.	Respeto	Ganado el respeto
e15	Tal como estoy. No puedo.		Ahora no puedo
e19	Bueno, en primer lugar, viendo su capacidad de liderazgo que tienen, ahí sí que su claridad que puede tener para dirigir a la comunidad, porque la idea es de trabajar con toda la comunidad por defender sus cualidades y que se entregan las horas de trabajo. Quiere que sea una compañera también, ahi sí que dispuesta el tiempo y más, yo apoyo a las compañeras. Eso es lo que queremos, que nuestras co…	Capacidad de liderazgo. Disposicion	Capacidad de liderazgo. Dispomibilidad de tiempo. Es un miembro mas. Trabaja con todos los de la comunidad. Crea espacios apra mas lideres
e18	Pues en primer lugar, yo lo que que miraría de la persona si es honesta, porque una persona que es honesta vamos a superar con esa persona y que sea entregada también, porque hay personas también que son honestas pero que no, no dan su tiempo. Entonces lo que yo miraría de la persona primera es que la. Pues le gusta trabajar. Y que sea entregada así en lo social a honores, porque como tiene todos…	Honestidad. Que den su tiempo. Trabajadora.	Tiempo. Honestidad. Trabajador. Ser honrados. Entregado a una causa.
e17	Bueno, pues yo rebajaría que las personas sean positivas y que también tuvieran un tiempo, o sea que no estuvieran tantos cargos en la comunidad, digamos, están en uno y en otro, porque a veces tampoco por este se ve el liderazgo de la persona, pero también por estar en uno y en otro y en otro cargo, y uno los vuelve a elegir a ellos. A veces cree que ya no tienen el tiempo de hacer las cosas tal…	Positiva. No muchos cargos. Tener tiempo. Honestos. Positivos	Disponibilidad de tiempo. Positivo y honesto. No tan cargado. Positivo y honesto
	¿Y cómo le eligieron? ¿El presidente de la comunidad?
E2	Pues creo que aquí se elige por. Los que tienen este parcela, creo. Bueno, yo nunca he venido porque. No, no soy parte de eso. Pero sí, es lo que he escuchado.		Los que tienen territorio. Exclusion
E3	Estamos como estamos de reunión. Sí, la reunión fue votada. Todos votaron por él.	Votaciones	Todos votan.
e5	Bueno, acá cuando se trata de organización, por ejemplo, es a través de asambleas, reuniones cantonales, es a través de una iglesia, también por asambleas generales, pero van descubriendo estas cualidades, ya que tiene una entrega, un servicio, más que todo lo que ven aquí en esta comunidad es la honorabilidad. De ahí creo que resalta mucho la honradez.	Reuniones. Iglesia. Honorabilidad. Honradez	Grupos. Honorabilidad. Honradez. Cualidades del lider
e6	Tambien, todas las personas. Todas votaron.Sí.Mujeres. Hombres. Sí.
e7	Bueno, la comunidad votó por mi. Sí, Sí. Ajá.	Comunidad	Todos votan.
e7	(El auxiliar) Igual tiene que ser elegido por la comunidad.	Comunidad	Elegidos por todos
e8	A él, eligieron por dos años,aquí han quedado ya más y han quedado más directivos. Tons a él lo eligieron por dos años.		Eleccion bianual.
e8	En la asamblea, los 36 hombres tons ahí nos eligieron aquí.		Solo hombres eligen
e9	Aquí lo eligen la gente por la sede. Lo ponen así. Dicen bueno, como aquí es por años, cada quien va pasando, va pasando, ponen ahí a veces ahí en el letrero, ahí en el pizarrón. La gente va votando. A veces hacen así o a veces que he nombrado sí, de dos opciones.	Asamblea	Lider defiende su postulacion. Nominaciones
e9	Ahí lo que eligen la gente, dicen. Mira, yo quiero que queda él. ¿Cómo lo ven? Tan bueno es la gente ahí quiero.	Sede
e9	Sí, pues. Y ahí que donde dicen ahí. Bueno, si no quieren, vamos a pasar así. ¿Por que ustedes van a elegir cuál es el que quieren ustedes que desean? Entonces empiezan a subrayar el que tiene más votos y queda el primero, el que tiene menos queda de último. Así.	Mas votos	Liderazgo es eleccion. El que tiene mas votos
e9	Ah, el de no, en el caso de nosotros sí. No, no hubo votación. La votación anterior, ahí sí se hizo de esa manera, pero el de nosotros, y no solo el cuadro de Cocó de son los que nombraron que este van a quedar ahí. Hicieron la Asamblea General, si está de acuerdo la Asamblea, todos dijeron que sí y así quedó. En el caso de nosotros, sí, no fue votación.	Asamblea	No hubo votaciones. Todos eligen.
e9	Y solo dijeron eso. Convocaron la asamblea que sí. Miren, es que esto no, que esto. Vamos a querer que sea. No sé si están de acuerdo y le dije a la gente que sí, que no hay ningún problema.		Democracia
e10	El lo elegimos así democráticamente, nos reunimos y lo elegimos. ¿Bueno, qué dicen? ¿Está bueno don Pedro o Don Juan? ¿Qué dicen todos así? ¿Todos dicen no? Sí, estoy de acuerdo. Sí, el 50%. ¿Y si hay más de 50%? Bueno, ahí quedó el presidente. Así lo elegimos, así, así, democráticamente y no a así que más en los partidos a la fuerza que le queda que seguir de presidente no elegimos nosotros mism…	Democracia. Mayoría. Democracia	Democraticamente.
e10	Sí, sí, todos. Sí, sí. Es que ahí va a estar. Si llega en la reunión. Todo el que llega en la reunión es joven, es. Es señor, es mujer, hombre. Todo el que llegue en la reunión tiene derecho de elegir también.	Derecho a elegir	Democracia. Toda la comunidad. Todos tienen derecho
e11	Este más que todos ellos, cuando ya termina el periodo de un grupo, entonces convoca la asamblea de por así en general toda la comunidad. Entonces ya de ahí se elija nuevos a ver quiénes se queden ahí y todos votan por ellos si están de acuerdo al al que están elegidos.		Democracia. Toda la comunidad. Todos tienen derecho
e12	Pues a ella pues porque dijeron que tenían que tomar en cuenta las mujeres, pero ahí sí. No, no, no he nombrado la hicieron, sino que la que tenía son ganas de trabajar. Entonces ella ella dijo que tenía las ganas de trabajar, entonces por eso fue nombrado alcalde auxiliar.	Tomar en cuenta mujeres	Tener en cuenta mujeres. Ganas de trabajar
e13	En la asamblea. Sí, sí, la mayoría. Porque usted sabe que en una elección hay diferentes nombres. Sí. Entonces él que lleve mayoría. Ese que está. Porque es democratico . Una elección es democrático.	Mayoría. Democracía.	Mayoria. Democratico
e13	Mujeres y hombres. Porque aquí hay socios y socias.		Socios
e14	Los elegimos todos los miembros de la comunidad.	Elección por miembros	Todos los miembros
e15	Hay un presidente y el presidente y secretario. Así como dijera. Por lo menos en la directiva de la Iglesia Católica hay presidente, vicepresidente, secretario y este tesorero Así es. Aquí, dentro de la iglesia.	Directiva
e15	Uno perseverando en la Iglesia tiene un reto que se dará en la Iglesia. Son los que le toman palabra. Eso de ser presidente, vice presidente, secretario, tesorero o vocales son como poner un pizarrón y ponen todos los nombres. No se vota a uno por el que quiera quedar de presidente por un turno o no lo tome, va para presidente, para presidente, para secretario, para tesorero y para vocal.	Iglesia	Socializan. Todos votan
e15	Si los de cocodes buscan su hacen reunión también. Es como cuando aquí hay, no sé, como que reciben la vara, no sé cómo ni cuándo es este Nochebuena vaya a entra el nuevo alcalde. Entonces los de aquí, de dentro, de aquí, de la aldea. Hay personas que hacen reuniones y para hacer esto hay como la reciben. La vara ya auxiliatura, pues ya ellos ya trabajan.	Reuniones	Bara de mando. Auxiliatura.
e15	No solo uno los nombra por hacen reunión a todos, a toda la comunidad, todo el que quiera iba a poder oír, el que quiera, el que vaya y el que no, pues este, este por lo menos que uno hace reuniones aquí y uno va. Entonces si uno oye lo que vas a decir y si están de acuerdo, entonces ya no van, tiene que estar en la reunión. ¿No?	Reuniones	Reunidos por todos. Oportunidad de hablar.
e16	Es la comunidad, lo elige.Se convoca a toda la comunidad.O más bien el pueblo.Y de ahí se eligen candidatos. Tres o cuatro candidatos. Y de ahí a la comunidad elige a uno, a uno de los lugares que votan por votación democrática.	Elección del pueblo	Toda la comundiad. Democracia. Eleccion Candiadtos. Toda la comunidad
e16	Miran su capacidad, pues quizá todos alguna vez ya sirvió en algún puesto y la gente mira así y alguien lo desempeña bien. Vuelvo a elegirlo, es facultativo. Tampoco a elegir alguno que solo se la pasa por ir por la calle y nunca sirve la comunidad tampoco. La gente lo va a identificar porque no es de alcaldes que.	Experiencia. Debe servir en la comunidad.	Capacidad. Servicio. Experiencia sirviendo. Facultativo
e20	Aquí, el al alcalde auxiliar y al poco de se elige democráticamente, o sea, hace se hace una sesión o una asamblea general donde viene todos los vecinos y los vecinos eligen al al presidente, o sea a un consejo o a un consejo de Cocode. Y lo eligen a base democráticamente. El que tiene más votos, eso es el presidente.	Democracia. Elección de todos. Mayoría	Democracia. El mas votado.
	¿Cuáles son los requerimientos para ser el presidente de la comunidad?
E3	Tiene que ser beneficiario de su parcela .	Tener terreno.	Tener parcela
E3	Sabiendo leer de.	Saber leer.	Educado
E4	Son las ganas de querer servir. Porque ahí no se necesita estudio. No están viendo el nivel académico. Solo el deseo de servir y tener algún conocimiento. No es. No es indispensable un título.	Servir. Algún conocimiento. No educación. Servicial	Querar servir. Tener conocimiento
E4	Sí, igual. Igual. También uno no necesita nivel academico.		Escolaridad. Educacion
e5	Viera que han habido personas dentro de valoraciones que a veces no tienen ningún grado de escolaridad, pero sin embargo con el respeto que se han ocupado para los que no han desempeñado bien.	Respeto	Escolaridad. Educacion
e7	De auxiliar Sí. Pero de COCODES. Hasta ahorita me tocó. De los 20 años que estoy aquí, que estamos aquí.
e8	Tampoco si no son miembros. Si no son miembros no.	Ser miembros	Ser miembro
e9	No, no, aquí no hay nada, simplemente la gente de ahí lo mira, lo ponen así un todos ahí para escoger lo que escojan la gente que uno no es tímido, que sea platicador, por eso lo escogen la gente.	Sociable	Escojan la gente. Comunicativo
e9	Participan ahí general, todos los de 18 años ahí que empiezan a votar todo. Sí, todo, sea mujer u hombre, así joven.	Mayores de edad	Mayor de edad. Todos votan
e11	Tampoco. Sí, pues más que solo son los que ya son casados, ya tienen familia. Eso sí.	Casados	Casado
e13	Es que cada quien ya sirvió, ya puede ser electo otra vez según su aportamiento? Sí, pues se puede elegir, pero de un tiempo a quedar un descanso de unos tres o cuatro años se vuelve a elegir otra vez. Debe estar en el de tiempo de servicio. Ahora, si ya pasó más de 60, sí puede servir, ya es voluntad. Lamentablemente es que ya no paga ornato, no paga nada.		Haya servido. Mayores de 60 anos. Descansar del cargo.
e1	Si, aparte ellos no tienen título de propiedad, solo los esposos.		Solo los esposos.
e1	Si el esposo muere, La mujer queda como como dueña de la propiedad. Si tienen, pero ellos han entrado como lideran, pero no entran como ser presidente. Si no están dentro, están detrás de la presidencia porque toman decisiones. ¿Qué se puede hacer y qué se puede hacer? Porque como le vuelvo a repetir, somos como 900 dueños de parcelas.	Herencia. Toma de decisiones	900 duenos de parcelas. Mujeres no pueden ser presidente.
e6	Por ejemplo doña Irma haya quedado presidenta de la ICA, de los hombres, porque como es viuda y tiene su terreno, entonces si ella queda.		SI es viuda y tiene terreno mujer puede votar
e16	Ser mayor de edad. Que no tengan malos hábitos en la comunidad y que lo hayan visto por ahí robando o haciendo cosas malas para quedar como líder de una comunidad.	Ser mayor de edad	Se mayor de edad. No tener vicios
	¿Cómo es ser lider?
E4	Es duro, es duro. Es duro porque bajo responsabilidad está todo lo que es algunos problemas territoriales, problemas de administración. ¿Cuándo es la cosecha? Pues bajo el presidente está en lo que es el el proceso de secamiento del café. Entonces ese es un cargo un poco difícil. Pero teniendo uno a la par, gente que es colaboradora y trabajadora sale bien. Yo salí bien con esos años. Por eso me …	Responsabilidad. Problemas	Complicado. Problemas territoriales. Encargados del café.
e5	No, no, actualmente soy presidente de la cooperativa. Bueno, considero que yo cumplí como dos años de tesorero, en el momento de la rendición de cuentas. Vieron la gestión que se hizo, ,e propusieron como presidente, pero no se que vió la gente en mí. Pero creo que al menos la rendición de cuentas es importante en una organización para que la gente se crea confianza y verdad.	Rendir cuentas	Rendicion de cuentas. Demostrar como se lidero. Creacion de confianza
e6	Lo eligen las personas, aAsí entre todos y entre todos. Se hace una asamblea y entre todas las personas.
e6	¿Y cómo es el proceso? La persona va al frente y votan por él alzando la mano.		Alzando la mano.
e8	¿No? Yo soy el vicepresidente de el . Entonces, a nosotros nombraron este año. El año anterior, ta vamos un año, son dos años de periodo y tenemos que estar aquí, pues nos falta otro año. Después salimos entre otros		Bianual.
e10	Sí, porque el coco de solo está dos años y de ahí se cambia después, llegan otros dos después y así sucesivamente cada dos años. Cada dos años se elige el cocode.	COCODE. 2 años	Bianual.
e10	Pues no sé, a lo mejor porque. Porque vieron que sí se podía y me eligieron.		Si podia liderar
e12	Ah, pues primero los reúnen a todos y después ahí, pues los eligen conforme a su capacidad, su comportamiento y irresponsable.	Capacidad	Conforme a su capacidad.Comportamientos
e12	Pues lo que lo poco que yo he visto aquí, que es por turnos, por turnos y todos tienen que pasar primero empieza uno, después sigue otro y el otro y el otro.	Por turnos	Por turnos
e12	Sí, la comunidad también. Luego hacen una asamblea donde los presentas y la asamblea de la comunidad está de acuerdo. Bueno, y como la gente se pone de acuerdo, entonces es ahí donde los los eligen, los ponen al frente de la comunidad.	Acuerdos. Eligen	Presentacion hacia la comunidad.
e12	Y las mujeres también votan? Casi aquí, solo los hombres son los que van asisten a la asamblea. A veces, pues llaman a todas las mujeres señoritas. Joven y soltero. Ah, para ser sincero, aquí casi no muchos participan.	Mayoría de hombres	Solo los hombres. Poca particiapacion
e13	Así que muchas veces. Oh, Dios, cuando estaba en mi comunidad. San Pedro fue alcalde auxiliar. Más tarde también saqué auxiliar y secretaria tres, puesto que en tres ocasiones no junto, sí. Entonces ya después tuvo 11 años en Secretaria de Comité Pro Mejoramiento. Entonces en ese tiempo no había cocode, era Comité pro Mejoramiento, tuvo 11 años y únicamente pro mejoramiento y ya aquí solo en la A…	Mejoramiento	Cursó todos los puestos de lider
e15	Pero si cuesta, digo, va a ser un mal necesario.	Cuesta	Mal necesario
e20	Yo soy el vicepresidente del doctor Coke.
e7	Yo soy el presidente de COCODES.
	Cual es la diferencia en funciones entre los lideres de la comunidad?
e1	Si el presidente del Concorde, por ejemplo, según el Gobierno, los estimularon como una comisión para llevar a cabo solamente trabajos de desarrollo, desarrollo urbano, proyectos y todo eso. Todo proyecto que uno quiera realizar tiene que abocarse al COCODE así como cita lo indica el Consejo de Desarrollo. Ellos se encargan solo desarrollos a nivel nacional y como fue un plan de gobierno, también…	Trabajos de desarrollo. Desarrollo urbano. Proyectos. Alcalde orden legal. Alcalde es justicia. Presidente organizacion	Auxiliar es el puesto legal. Consejo de desarrollo. COCODE trabajos de desarrollo. Bajo la ley.
E4	Y los tres en los tres. ¿La diferencia? Sí, casi igual. Pero la que. La que se nota más la diferencia entre la de APECAFE. Porque ahí pues ya la gente lo toman como una, una, una como no como una como. Un presidente territorial que un presidente que tiene voz y voto sobre toda la población. Y cuando para mí todos son iguales. Las mismas funciones, solo que Cocode trabaja bajo, bajo de la Municipa…	Presidente territorial. Mismas funciones	Presidente de caficultores. Produccion de café.
e5	Es el alcalde de la ciudad que es elegido muy bien por la misma Asamblea, por toda la asamblea comunitaria y también por algunos, por los diferentes grupos de edad, por la paz de nuestra población. En una asamblea igual, van viendo las cualidades de la persona, pero este en el COCODE ,el Presidente, se puede decir prácticamente su función está para ver de de gestión de proyecto de edad, más que t…	Cualidades para alcalde. Union de los vecinos	Asamblea comunitaria, maximo regente. COCODE. Presidente Comunidad enrgado de proyectos. Alcaldía brazo derecho del ministerio Publico(Justicia)
e7	El alcalde auxiliar solo para velar aquí en la comunidad, Ajá. ¿Pero en cambio el coco les tiene que salir porque como la gente no ponen el dinero, entonces cómo puede uno moverse? No se puede.		Auxiliar es para velar. Cocode es busqueda de fondos propios
e7	Los auxiliares Solo nomás para proteger, por problemas, por solucionar problemas en los que roban más que todo.
e8	Mmm alcalde auxiliar no hay, pero si está muy pensado en un alcalde auxiliar. Aquí no hay alcalde auxiliar. Pues si se está pensando en un alcalde auxiliar.	Igualdad de cargos. Responsabilidad	No todos tienen auxiliar
e8	diferencia entre el presidente del ECO y presidente del COCODE?. Casi iguales. Son iguales. Son porque el presidente de la ECA, pues él está yendo con el presidente de ECA, por ejemplo, y eso con la rebaja de la finta es. Tal punto porque ya no éramos capaces de recibir algo mas y no éramos capaces de llegar. Igual cuando quedamos mas pocos peor. Pero Dios gracias a que fueron con el presidente, …		Presidente cooperativa se enfoca solo en el cafe.
e10	La diferencia es de que la cooperativa es. Es un grupo que. Que trabaja juntas. Bueno, también el Coco trabajaba. Trabajábamos juntos. Pero sé lo que es el la la, el, el que el el. Los directivos de la cooperativas, pues van así en la institución. Por ejemplo hace en Inacap, en San Marcos y en Chela. Yo creo que en Guate, entonces ellos son los que van, que van en las reuniones o o son buscados. …		Similar-Presidente del ECO busca el paso de la finca. Van y son buscados para reuniones.
e10	El alcalde auxiliar es el que es el que va a la municipalidad a en Progreso, va a comunicarse, va a ver que, que como, cómo está la comunidad o porque también la municipal municipalidad, este da proyectos, entonces juntamente entonces con Cocó de Auxiliadora va una persona, por ejemplo Auxiliadora, va un Cocode y así y otras dos mientras a veces van entre tres, entre cuatro se van, entonces de ah…	Alcalde Auxiliares. Se comunica	El alcalde auxiliar se refugia en la municipalidad.
e11	O sea que el, eh, la presi, el presidente de la cooperativa, ellos solo dirige nada más, casi junto con unos. ¿Eh? No sé cómo se podría llamar a ellos que trabajan en la café, entonces directamente al cultivo de café y vienen así. Ah, a ver, a dar así capacitación como a atender el el cafetal. Entonces ese es el trabajo del presidente de la cooperativa y ya el este el presidente de CoCode ya ello…	Capacitaciones.	Dirigen cooperativa y gestionan proyectos relacionados al cafe
e11	Pues porque él dice que es bueno. No solo ustedes quieren proyectos y el dinero no alcanza, que el dinero viene cuando lo mandan, que no hay que no. Y como hay otras comunidades dice que hay comunidades, es más pior. Entonces ahí le mando el proyecto. Pero muchos dicen que eso no es cierto, porque desde que él se queda con el dinero, porque como hemos tenido experiencia y durante el tiempo que no…	Sume corrupción,Pobreza. Carreteras	Corruptos. Malos lideres
e13	No, no tiene que ser diferente por mes. Representante legal es una persona. El alcalde es otra. Es el presidente de cocode es otra persona. Tiene su grupo de siete personas. Cada. Cada jefe tiene su grupo de siete personas. Así es.	Difrerencias: Representante legal/Alcalde/ COCODES	Diferencia Representante legal, alclade y presidente del COCODE
e14	Se trata de que todo esté en orden. Cuando hay un problema o cuando hay un tema, por ejemplo van a dar viveres. O cuando se trata de el agua igual. Ellos son los encargados de realizar de casa en casa o de poner al tanto a las personas.		Siete grupos con siete personas
e14	Si es que como ahí hacen reuniones más que todo, para que la gente se junte, la gente hable, si esta bien o no esta bien.		Buscar que todo este en orden.
e14	El alcalde de aca? No se le calculo unos 40 años		Auxiliar tiene 40 años
	Como sería la clasificación de liderazgos?
E2	¿En la comunidad? Creo que es el presidente de la comunidad. Sí toma las decisiones	Presidente	Presidente de la comuniad toma decisiones
e1	Es el que está arriba. Porque todo, todo acto de gobierno que viene de afuera de la capital, no se puede realizar sin el presidente. Estás en este lugar porque esta es una finca privada que el Gobierno entregó a los beneficiarios a manera de indemnización, porque el gobierno no pudo indemnizar a la gente y como eran demasiado trabajadores, no podían en ese entonces lo que decidió el gobierno no e…		Cualquier proyecto dependen del gobierno.
e1	Hace dos años tuvimos un problema con el alcalde municipal que nos también nos puso un tubo más allá en el crucero para entrar de poner lo que nos quería cobrar una cierta cantidad para que no pudiéramos, para que si salíamos o entramos tenía que pagar una cierta cantidad. Pero como nosotros somos los que disponemos dentro de la comunidad, no lo permitimos.	Medidas de pago para entrar y salir.	Conflictos entre el gobierno y la comunidad.
e1	El alcalde municipal, pero él estaba tomando represalias porque nosotros tenemos un puesto aquí de cobro y él dice que es ilegal, pero nosotros hacemos lo que bien nos parece. Adentro de esta comunidad sí porque es privado.	Discrepancias	Puesto de cobro
e9	No, el presidente es el que está. Si pues luego es el alcalde auxiliar.		1) Presidente comunidad 2) COCODE 3) Auxiliar
e11	El cocode está más arriba de alcalde auxiliar.	COCODE	1) Presidente comunidad 2) COCODE 3) Auxiliar
e12	Pues yo diría que primero va el el presidente de Cocode, porque es el es el que gestiona los proyectos de la comunidad.	Gestion de proyectos	1) COCODE, 2) Presidente comunidad 3) Auxiliar
e20	¿No? De hecho, a nivel gubernamental en que en el, o sea, a nivel guberna, o sea el que tiene más peso, ese es pocode, porque nosotros trabajamos a nivel gubernamental. En cambio, en este, este, la, la, o sea, la auxilitura o el alcalde auxiliar, ellos no pueden hacer gestión más de la comunidad al alcalde municipal allí nada más. Ahora nosotros como Cocode si nosotros podemos hacer gestión en cu…	Nivel de gobierno	COCODE trabajos a nivel gubernamental/
	Como es la participación de las mujeres en los puestos de liderazgos?
e1	Bueno, no he visto y no se ha dado, que aquí haya mujeres líderes en esta comunidad. De alcalde, pero sí de cocode. Pero sí tienen participación y mucha participación. Solo porque como presidente de comunidad, no han podido, porque las tierras se les entregó a las esposas y entonces, por ende, los esposos toman el liderazgo.	No participacion de mujeres. Los esposos tienen liderazgo	No hay mujeres lideres en alcaldia pero si en COCODE. Tierras entregadas a los esposos, por ende ellos son lideres. Si tienen participacion.
E3	Eso si no. No han servido las mujeres.	No participacion de mujeres.
E4	Si pueden, pero para que las mujeres ellas mismas se marginan. No, no, no son abiertas. Aquí, pues se es permitido, pero también se margina. De lo contrario, si ya se ha visto. En los pocos años han ingresado mujeres, no obstante la alcaldía, si no.	Automarginacion	Automarginacion mujer.
E4	Presidente de la comunidad, no solo hombres
e6	Sí, hay personas que sí, hay personas que sí. Las mujeres que son viudas y están en la organización. Si quedan ahí, quedan ahí. Ahora, las personas que tienen sus esposos, no los esposos, quedan ocupando ese lugar. Ahora las personas que son viudas, sí, entonces tienen que ocupar ese lugar.	Mujeres viudas	Viudas pueden ser lideres.
e6	Ah no solo este saber, como le dijera yo, como vocales.		Puestos secundarios de liderazgos
e6	Eso sí, no, mujeres alcaldes no.	No hay mujeres en altos cargos
e8	Nomas mujeres socias no , sino no solamente el que está metido. Si, por ejemplo las viudas, ellas sí tienen que ser parte .		Viuda tiene puestos de liderazgo
e10	Sí tienen voz, también tienen voz. Sí, porque son, son, son parte de la comunidad, porque a veces sí. El Señor no tiene tiempo de ir en la reunión, a veces va, va la señora, aquí todos, todos, se da el derecho a la a las mujeres. Bien de elegir y de decir lo que, lo que piensa, lo que siente.	Si tienen voz	Si el senor no puede, va la senora. Tienen voz a veces. Se da el espacio.
e10	Algunas veces es como ahora es una mujer la que es alcalde auxiliar, si es una mujer, si algunas veces, cuando también, cuando quieren, cuando guste, se les dice bueno, guste quedarse como auxiliar o como miembro del grupo que va a dirigir la comunidad. Si se dice que está bien y se dice no, no, no puedo, es que mi bebé, mi niña, está en mi casa porque las mujeres están más ocupadas que los hombr…	A veces es mujer. Mayor ocupación de las mujeres	Mujer esta mas ocupada
e10	Sí, a veces, pero son las que van. No es porque aquí se desprecie. Bueno, usted es mujer, usted no puede ser líder. No, Ellas son las que dicen sí, sí o no, pero si se les da la libertad de que si quiere puede estar en el equipo para dirigir la comunidad.	Poca participación de mujeres	Los que asisten pueden estar en el equipo para dirigir.
e11	Sí, sí hay. Han quedado así, mujeres también como alcalde auxiliar, porque como también las mujeres también tienen esa capacidad, no solo los hombres, sino que también las mujeres tienen derecho de participar, que siempre y cuando, que que la gente lo elija.	Mujeres tienen derecho	Mujeres tienen menos derecho. Mujeres tambien tienen esa capacidad.
e11	De presidente Cuco, así no más que todo han pasado ahí, pero ya casi más hasta abajo, por decir vocal uno, vocal, dos o tres . Sí han quedado mujeres así, junto con los caracoles, pero más este. Son hombres los que han quedado como presidente de COCODE.	Mayor participación de hombres	Presidente del cocode son solo hombres. Mujeres maximo pueden ser vocales.
e12	No sé, no sé. Si no, no quieren ir. Les da pena o no tienen tiempo, pero hay varias veces que han llamado a señoritas jóvenes. Sí, pero la mayoría de las veces no participamos. ¿Me incluyo, porque yo a veces no voy también, no?		Mujeres apenadas o sin tiempo. No quieren participar
e12	Ah, pues porque a veces siento que no es de mi incumbencia. Para ser sincera, a veces siento que este esas pues ya se encargan los hombres o nuestros papás más que todo.	No imcumbe	No es de mi incubemncia. Los hombres se encargan mejor
e12	Si pueden ser, porque incluso la a la que está actualmente es una mujer, la alcalde auxiliar es una mujer.
e15	Aquí. Fue una señora muy. Ramírez fue presidenta, no fue alcaldesa. Alcaldesa, si. Alcaldesa, auxiliar, asi como hacen muchos aqui. Pero no, no todas aceptan en veces cuando la deja.	Ejemplo de mujer lider	Puestos esporadicos/
e18	No, no, no solo regidora nada más que.		Solo regidoras
e19	La mayoría, la mayoría sí. Pero fíjese que yo estaba viendo que falta un poco de organización como mujeres, porque a ver, venimos y alguien nombre, pongamos Doña Flora, pero a veces todas nos quedamos sorprendida. Y sí, mejor voto por Don Juan, aunque sea mujer. No hemos todavía tenido esa como esa claridad de cómo ahí sí que apoyar a nuestra compañera, que quede como como alcaldesa, como preside…	No hay organizacion de las mujeres. Objetivos. Estereotipos. Presidente de cocodes	No hay fidelidad en el genero. Falta de organizacion. Particiapcion requiere trabajo. Maximo 2 o 3 puestos de regidora. Sensibilizacion. Machismo esta ahi. Hombres no quiere ser liderados por mujeres.
e18	El mando y que va a dominar, o como que ellos ya no siguen siendo hombres. Porque una mujer va a mandar
e18	Yo ya quedé,pero solo de tesorera de COCODE.Y de igual la maneja la plata si, y era mucha plata lo que se manejaba porque en ese tiempo se estaba construyendo el puente.Entonces si para mí fue una experiencia muy bonita porque yo manejaba la la plata, pues que que ahí si tienen que manejarlo como dinero de su propia casa, pues no malgastarlo, no darlo para cosas que no valen la pena.	Puestos de liderazgo. Experiencia en el puesto de directiva. Honestidad	Mandos medios. Manejo de riquezas
e17	Yo he quedado también como secretaria, no de ahora como jefe, pero si miro mucha debilidad de parte de los señores, porque como que a uno no le tomen en cuenta, hacen reuniones y a veces no lo invitan a uno. Veo y le di cuando el señor llamó y quiso saber para qué era, para que. Creo que es un poquito algo difícil no trabajar con compañeros.	Secretaria. No consideran a la mujer. Dificultad	Falta apoyo genero. Exclusion mujeres.
e19	Si. No son todos, pero son pocos los hombres que valorizan el trabajo de las mujeres así socialmente. Ahora la casa si es diferente.	No valorización.	Pocos hombres valiruzan el trabajo de mujeres
e21	Mire este por el momento no, en esta comunidad, no.	Genero
e21	Si este alcalde es auxiliares no, pero también este en la corporación auxiliar. Sí, póngale la señora. Ella es regidora, o sea, conforma al grupo de De la auxiliatura. Aquí, aquí también le tratamos de elegir así y así tratamos de tomar en cuenta al género. Aquí nosotros tampoco hay hombres y mujeres, al igual que en la asignatura.		Maximo son regidoras.
E2	Aquí nunca se ha visto.No, creo que haya una señora que sí. Algo de ahí de la comunidad.		No se ha visto puestos de lider
E3	Sí pueden, pero no, no se ha dado
e5	Acá las mujeres, son 19 mujeres, pero también son han tomado parte importante en la organización, les hemos dado su lugar y también hay mujeres dentro de los cuadros directivos. Entonces siempre se toma en cuenta el rol de género.	Organización. Genero	Mujer en cuadros directivos.
e5	No, de lo que yo tengo su razón no ha habido, no ha habido ninguna presidenta ni alcalde.Consideró que la cuestión todavía este. Las mujeres de aquí no han tomado su valor como que se sienten incapaces o todavía hay un poquito de machismo en este sentido. Algunas personas piensan que solo los hombres pueden ser.	No presidenta. Alcalde. Machismo. NO se han valorado	NO hay mujeres en puestos de liderazgos. Mujeres infravaloradas. No se sienten capaces. Piensan que solo el hombre puede
e7	Sí, hay clase. Mi grupo acá hay dos mujeres. Dos mujeres a 3. Y pues solo para apoyar el presidente.	Mujeres apoyan	Puestos de apoyo del lider
e9	Casi aquí hay que han quedado mujeres así de alcalde auxiliar. Ahorita es un alcalde auxiliar, está ahorita y. Ese auxiliar, es decir, no va por votación, es tenemos un listado de de la lista, así todos los que cuántos habitantes tiene esta ahí sí, cada año que eres o no querés, ahí vas por listado. Ese si es por listado, ese si no, la gente lo escoge. Sí.		Mujeres no van quedar. Auxiliar se elige por lista. Te toca por listado.
e9	A mí me falta todavía falta de COCODE. Sí, estoy de cocode. Estoy de ya ahí, de segundo tesorero. Entonces está el presidente que vive aquí arribita, se llama Marcos Jiménez Felipe.		Tesorera
e9	Ah, pues aquí la verdad que solo es uno por familia. En caso si yo no estuviera, entonces así ella podría quedar. Y así como hay casos acá que hay que sus mujeres que no están, su esposo que están trabajando en otro lado, si las mujeres quieran se puede, pero no se puede y aquí no se puede quedar. Así que son hermanos los que sean hermanos que pueden quedar en el cuadro del Cocode. No, no, no es …	Mujer como remplazo	Vota uno por familia.El hombre no puede/quiere que la mujer quede
e9	Por el momento. No, no hay ninguna mujer que ha llegado a ser presidente de Cocode y sí hay han llegado a ser miembros, pero miembros nada más, así como vocal.	No hay mujeres en puestos	No existen mujeres presidentas del cocode. Mujeres no tienen tiempo.
e9	¿Y sus esposas le dicen quiere ser alcalde auxiliar, Usted qué dice?. Yo le diría a ella. Todo depende el tiempo de uno, pero así como está estaría teniendo con dos nenes pequeños. Como que como que no mucho se puede. Hay que hay salidas, hay reuniones.	Responsabilidad en casa	Regidoras
e13	Si está en la junta directiva.Regidora. Sí, La alcaldesa no, pero regidora sí. Ya hemos ya varias lavadas.		Vocal junto directiva. Mujeres lideran puestos distintos para mujeres
e13	Mi hija tiene un puesto, ahí es casi soy vocal de la Junta Directiva de mujeres y de la asociación también. Ahí tiene cargo y tenemos esa tienda, cargo 100, esa tiendecita que está ahí en el campo, esa le manejan entre 17 personas. Es la presidenta de ese grupo .	Jovenes. Presidenta
e14	Es casi mujeres no, más son hombres. Sólo sé que hay una señora por aqui cerca que esta metida en eso. Pero a ella le gusta. Le gusta defender a la comunidad.	Poca frecuencia.
e14	No las mujeres si pueden. Lo que tienes que. No se hace nada con el tiempo. O tal vez no quieren o son timidas.	Timidas	Mujeres sin tiempo. Mujeres no quieren. Mujeres timidas.
e16	Ahorita este momento no hay, pero hay regidora		Pero hay regidoras(peor es nada)
e16	Pues sí, se han propuesto(alcaldesas auxiliares), pero no han ganado.Pero si hay en el grupo de mujeres que aquí había una mujer auxiliar, pero sí hay una mujer, ahí.	Poca frecuencia.	Se han puesto mujeres, no han ganado
e16	Por lo que yo digo es que es por el tiempo también, porque por ejemplo. Cada vez hay algún problema o por ejemplo. Ahorita que estamos en fiesta desde antier tenemos una actividad en la noche, nos vemos a las dos, a casi las 02:00, entonces una mujer no puede estar en ese tiempo, entonces lo que yo digo.	Machismo	Mujer no puede exponerse al peligro.
	Y por ejemplo, hay grupo de mujeres aquí en la comunidad?
e1	Hay varias instituciones, varias mujeres que se que se organizan pero con otras finalidades. Por ejemplo de cooperativa con finalidad de aprender a cocinar y otras y otras artes que se pueden llevar a cabo con el fin de ir desarrollando el hogar, o la comunidad.	Cooperativas	Mujeres organizadas
E2	Aquí nunca se ha visto.No, creo que haya una señora que sí. Algo de ahí de la comunidad.	No es comun	No se ha visto puestos de lider
	los jóvenes también pueden participar ?
e1	Si,articipan demasiado. Por ejemplo, el tesorero o los tesoreros, por lo regular han sido jovenes. Como todos los jóvenes de 20 años. Son hijos de comunieros De propietarios de parcelas, porque las parcelas se entregaron con una idea de patrimonio colectivo agrario, como patrimonio familiar.	Jovenes. Hijos de comuneros. Patrimonio familiar	Tesoreros son jovenes. Jovenes no tienen los puestos altos de liderazgos.
E3	Casi jóvenes, sólo quedan ahí para tesoreros o secretarios.		Mandos medios lideres jovenes.
E4	Los jóvenes, sí los toman en cuenta, pero a veces evaden responsabilidades, por lo tanto ya no se les toma en cuenta.	Evitar responsabilidad	Jovenes evan responsabilidades
e5	Actualmente el alcalde auxiliar es joven todavía.Siempre ha habido diversidad de cargos de edad, y ocupar cargos aquí.	Diversidad de cargos	Alcalde auxiliar es joven.
e6	A Sí pueden, pues. Pero cuando ellos aceptan como más que todo los jovenes no aceptan . No se involucran tanto. No se involucran tanto en las organizaciones.	No hay participacion	Jovenes no aceptan. No se involucran.
e7	¿Los jóvenes? Bueno, los jóvenes ahí sí que están organizados, pero para ser un bienestar para sus propiedades. Ajá. No para la comunidad	Bienestar propio	Jovenes se organizan para sus cosas.
e7	SIi, pero, a veces que se salen de la ley. Porque he visto, tenemos un comité del agua. Los Jóvenes están metidos. Lo dejamos, Lo dejaron ahí. Ahorita tenemos problemas con ellos porque. Porque ellos aumandan más. No, no van conforme lo que necesitan. Sí. Entonces ese es el problema, que los jóvenes se pueden ponerse y se auto mandan más. Ajá. Entonces por estamos viendo los jóvenes ahorita tenem…	Comite de agua. Problemas	Los jovenes se automandand. Jovenes lideres no aceptan consejos.
e7	Y lo hacen. Lo que ellos quieren hacer y lo que necesitan no le hacen. Ese es el problema. En cambio,yo estuve de de comité de agua. Directiva de agua, pues. Y los compañeros con los que han salido, pues han trabajado mejor. Ellos saben que son maduros la cabeza, pues saben esa necesidad, saben ellos que es lo que necesitan.	No hacen lo que se necesita	Adultos son maduros. Jovenes son desorganizados.
e8	Si bien había, había, había unos jóvenes, pero el que estaba dando vuelta es aquel Kevin, hicieron sus huertos. Ahí sembraron verbenas,Yerba Buena, sembraron apasote sembraron todo allá arriba.	Huerto	Jovenes proyectos pequenos
e9	A los jóvenes no solo ya así que ya tenga sus esposas, sus mujeres, entonces ahí si ya, ya si, pero ya si cualquier joven edad que tengan de 20 o 25 años no, no son involucrados, solo ya teniendo así sus mujeres entonces ahí si.	Solo los jovenes casados. No incluyen jovenes	Jovenes participan si tienen esposas. 20-25 anos no son involucrados.
e11	No jóvenes, no, los jóvenes sí, casi no tanto, sólo los que ya están casados, sí. Entonces, si ellos se involucran ahí a jóvenes, jóvenes por decir así, ellos no. No ha llegado casi ningún joven de ser presidente. ¿Como cuáles?	Solo los jovenes casados.	Solo los casados. No hay jovenes preidentes
e12	¿No, así que sean solteros, no? O sea, sí han sido jóvenes, pero que ya que ya tienen mujer, que tienen hijos, tienen que tener mujer para ser líder de una comunidad. Prácticamente aquí en la comunidad, en los codos hilaturas son. ¿Puede haber jóvenes pero que ya tengan familia ya si joven soltero no?		Debe tener una mujer para ser lider
e13	A veces tienen 18 años. Ya, ya son ciudadanos, ya pueden servir a la comunidad.	Servir a la comunidad	18 años ya puede servir
e14	No es que los jóvenes no se deciden por lo que ellos son los jóvenes. Pero así como dentro de la iglesia.		Jovenes indecisos
e14	Sí, formaba parte de uno, pero deje de asistir, por lo mismo que ando en otras cosas Pero si hay grupos de jovenes fuera de la comunidad.	Jovenes fuera de la comunidad	Falta de tiempo
e15	Pero cuando los jóvenes están de acuerdo en que la juventud no más no se dedica a hacer cosas buenas o no les gusta.
e16	Sí, sí, sí. Sí. Como un grupo de organización que es una obligación, que ninguna idea se tiene, no tiene un nombre organización. ¿Estaban de acuerdo con eso?		Estar en organizaciones es una obligacion
e16	Vienen a jalar. Incluso hubo otro club. El día que hicieron este vinieron unos emisarios desde donde será el que los guía. Ellos tuvieron una con las mujeres. Se unieron un drupo de mujeres que estuvieron ahí una sesión y ya terminando la reunión, muy jóvenes y mujeres. Un grupo de mujeres está organizado sin una actividad y soltar un cochino mantecado por ahí.	Mujeres organizadas	Mujeres en grupos.
e16	Jovenes no, No, tienen que hacer Lo que le digo. De 50 años para arriba, si jóvenes no auxiliares. Como auxiliares si están los regidores. Secretario También hay dos detalles del caso, del secretario hay otro y ahí sí pueden ser jóvenes que tengan estudios también, que se vayan, pero ya en el caso de auxiliares se puede hacer tiempo, eso también, ya que hay mayores de edad también ocurre.	Auxiliares	Jovenes estudiados auxiliares. 50 anos para arriba para ser COCODE. Jovenes liderazgos medios
e18	¿Es joven? Si hay varios jóvenes, hay varios jóvenes y mujeres jóvenes también, pero lo único que que les dejan ya como de auxiliar, como eran los últimos puestos. Pero ya le digo a las compañeras que el puesto no tiene que ver sino de lo que tiene que ver el involucramiento dentro de la organización donde uno pertenece. Entonces, uno también como persona, ya sea mujer u hombre, debe tomar su com…	Hay jovenes y mujeres. Compromiso. Cargos de auxiliares. Machismo	Puesto no tiene que ver con involucramiento. Involucramiento. No quedarse callado. Jovene sy muejres solo son auxiliares.
	cómo se comunican o socializan la informacion los lideres de la comunidad?
E2	Hacen reuniones y a que se les llaman asambleas, o cuando tocan la campana, cuando tienen que tomar una decisión. Entonces todos se reúnen aquí en la cancha.	Tocar la campana. Reuniones	Comunicacion
E3	Así que cuando las cosas van bien, pues bien. Nos hundimos todos.		Campana
E3	Jalando la campana. Entonces nos subimos .	Campana	Jalando la campana
e5	A través de asambleas comunitarias, reuniones así ordinarias, qué es lo más común que hacemos. ¿Tenemos asambleas extraordinarias y extraordinaria, verdad? Y hay reuniones así, cuando son de carácter urgente, las hacemos así por grupo. Entonces esa es la manera como mantenemos la comunicación.	Asamblea extraordinaria	Urgente es por grupos
e5	Exactamente como los estatutos de la cooperativa dicen que se tiene que dar la mitad más uno a tomar una decisión. No, no se toman por un pequeño grupito, estando ya mínimo un 52%.	Toma de decision por la mayoría	Mitad mas uno para elegir
e7	¿Eh? Yo los he hecho cita para que es bien.
e7	Y sí, cuando hay una información tengo en qué informarle a ellos. Para el que viene. Primero vamos a reunir con los COCODES. Y de ahi Ahí ellos se van a ir a citar toda la gente, para que hay una decisión general.	Decisición general	Comunicar con la comundiad
e9	Se comunica con la comunidad diciendo que. Que vamos a hacer esto y esto y como no hay queremos para que hay, para que queremos proyecto y y todo modos que colaboren ustedes, para que oiga, para salir.		Socializar comundiad.	Colocan a los jovenes como auxiliares para que ganen responsabilidad. Los adultos no queiren que los jovenes tomen los puestos de liderazgo porque pueden equivocarse. Pero como se desarrolla el liderazgo si no se practica
e10	Se van. Salen aquí. Salen. Se van. Nos venimos nosotros. Mire, vamos a gestionar un proyecto ejemplo. Vamos a gestionar un proyecto con el alcalde que dicen vamos a ir a hablar con el alcalde. Ah, bueno, entonces venimos, entonces cooperamos un, dos quetzal, tres quetzal, cinco quetzales para su pasaje. En este caso aquí hay un carrito, hay un carro que es de la comunidad, ya solo le cooperamos p…	Colaboración. Gestión de proyectos	Comunidad coopera para sus lideres. Cultural Broker
e13	Cada tres meses se hacen sesiones extraordinarias y hoy ordinarias. La ordinaria se hace cada tres meses. Una extra se hace cuando así lo requiere.	Cada 3 meses	Sesiones extraordinarias y ordinarias
e19	Si aquí con nosotros no se puede hacer algo, si no se hace una asamblea, por ejemplo, si se va a arreglar un camino o se va a hacer un proyecto, hay que llamar a la gente, porque el que da la colaboración es la gente, la gente lo tienen que aprobar.		Gente/Comunidad debe aceptar los proyectos
e17	Si se avisa a todos los que participan y a los los que no quieren participar no tienen, pero a ley tienen que dar su colaboración porque son vecinos.	Aviso	Para ser de la comundiad debe aportar al lider.
	si a usted le dicen quiere Ser el lider de la comunidad, aceptaría?
e1	Habría que pensarlo, porque tenemos un concepto aquí que los que vienen a liderar a la comunidad vienen a robar. Es un concepto más y puede ser que también ya esté mal encaminado y lo usen a uno solo para obtener ganancias o fines ilícitos. Aunque uno sea el líder, pero si hay un grupo vandálico detrás podríamos tener pero, pero ellos sons los que se beneficiaria. Sería importante tener tal vez t…	Duda. Robos	Percepcion lider va a robar.
E3	Tal vez aceptaría, porque ahí todo es aprender, aprendido.	Tal vez aceptaría	Ser lider es tener oportunidades de aprender.
E4	Depende. Depende en qué institución o que cargo va para uno desempeñar. Pero si con la experiencia que ya obtuve de estar ahí, pues yo diría que sí, tal vez.	Preferencia por cargos	Mi experiencia me permite ser lider
e6	Eso sí, no sé porque no, no estoy disponible. Ajá.No está disponible pues. Tal vez que sí, sí.	Disponibilidad	Poca disponibilidad.
e8	Yo fijese que a mí casi no me ponen de presidente, porque nosotros tenemos nuestro grupo y ya sabíamos que el vicepresidente sabía lo que estaba sucediendo.		Ya hay grupo.
e9	Hasta ahí si que saber. Depende. Así que casi como como le digo, como que para ser presidente hay que tener así no tener miedo para hablar. Y a veces yo soy uno de esos que a veces soy tímido para hablar. Cuando hay muchas personas se ve.	Depende. Ser timido. Valentía	Lider debe ser comunicativo.
e10	Bien, ahorita, ahorita por el momento soy. Soy presidente del comité de Agua. Pues es velar por. Por. Es un grupo. Es un grupo. Entonces nos reunimos justo ahora. Nos vamos a reunir ahora en la tarde. Cada. Cada lunes de cada semana nos reunimos. Entonces veamos adentro. Vamos a ver cómo está. Si no hay fuga, como está, si la tubería está bien o. O dónde está enterrado o lo a escarbó el agua y en…	Cargos actuales	Reuniones semanales.
e11	A esa, eso sí es a ver si lo sabe, si lo podría aceptar.Porque es que ese es un compromiso muy grande. Vale, por ejemplo, ser presidente de Cocode, de ahí hay muchas salidas, hay que ir a reuniones e ir más que todo, ir a gestionar proyectos con el alcalde y a veces se encuentra el alcalde, a veces no, pues hay que bajar. Entonces a veces, por eso de que uno no es uno capaz, porque hay que salir,…	Aceptaría cargos. Proyectos	Compromiso grande ser lider.
e12	Pues en lo personal, porque como dicen que uno se conoce bien como es uno, la mera verdad, yo tal vez no aceptaría porque es mucho compromiso y y pues no me siento capaz de de manejar una comunidad así como está.	No aceptaría el compromiso. No se siente la paz	No aceptaria por el compromiso
e12	Porque como yo ya estoy graduada, entonces a veces uno tiene pues metas y trabajar en una empresa, después tener un negocio propio. Entonces a veces eso es lo que yo tengo en mente.	Profesioanles	Servir en la comunidad no es prioridad.
e14	Pueda que sí, pero lo pensaría bien. Porque es muy duro y necesita tiempo y caracter .Hay un futuro que tal vez, ya estaría mas grande, sería más facil.	Dificil tiempos	Ser lider necesita tiempo y caracter. Ser lider mas grande, seria mas facil
e16	Digamos me llego ya al poco tiempo, ya llegan los 60 años, donde ya también la comunidad y a su pueblo les dan a ellos como para que para obtener un puesto de esos como poder o auxiliar al alcalde auxiliar. Pasan los 60 años. Si ellos quieren participar, se le habla a ellos, si están dispuestos todavía a seguir trabajando y si no, van a ser los que ya van llegando a esa edad.	Puestos de liderazgo. Experiencia en el puesto de directiva. Honestidad	Cuando tenga 60 anos estare preparado.
e17	Yo sí aceptaría Porque es muy bueno experimentar cosas nuevas y crecer.	Aceptaría el cargo. Experimentar	Ser lider es experimentar cosas nuevas y crecer
e18	Sí. Encantada de la vida mía,	Aceptaría el cargo.	Aceptaría el cargo.
e21	Sí, lo aceptaría. Sí, como le la vuelvo a repetir. A mí me gusta el desarrollo de mi comunidad, entonces a mí me gusta el desarrollo. Me gusta incentivar a la gente a que hagamos un proyecto para beneficio de la misma. A mí que me van a.	Aceptaría el cargo. Desarrollo comunitario. Motivacion	Lo aceptaria por el desarrollo de mi comundiad
	¿Cómo ve el liderazgo?
e4	Jerarquia, porque cuando se trata de elecciones la gente no responde. Y cuando se nombra, se nombra. Y con los poquitos que están. En alguna dirección. 13. ¿El nombre a alguien? Yo nombre alguin y otro no estan de acuerdo. En la misma directiva no hay compañerismo, hay divisiones. Y ese es el problema aquí en la comunidad. Ha progresado porque. Porque ha progresado. Pero si hubiera, se hubiera av…	Jerarquia.Falta de respeto. Progreso. Divisiones.	Jerarquia. Comunidad dividida
e9	No, no fue votación. Fue el cocode saliente que hizo solicitada que esto va a quedar. Esto va a quedar. Y ya estuvo.		Dictadura
	Me habían comentado que los auxiliares cuando les eligen les dan un ramo de flores o un bastón. Como es algo así es aquí?
e5	Aquí prácticamente lo que hacen es tener una vara de la vara perteneciente a la autoridad. Bueno, casi todas las comunidades rurales aquí se usan. Y si usted ve, acaba con algunos niñas en esta área. Siempre ven lo que representa la vara de la autoridad.	Vara representa autoridad	Vara para auxiliar
e6	Ah, bien, pero ese le dan al auxiliar.
e7	No, no, no, Aquí no se lo dan a los auxiliares como alcalde, digamos.	Baston	Auxiliares baston.
e11	No solo bastón, no lo están floreciendo, solo bastón porque el alcalde. Auxiliar es el como entrega es el 1 de enero, es el 1 de enero. Entonces bajan allá abajo porque el alcalde hace así un convivio con ellos, salen los salientes y entran los nuevos. Entonces el alcalde auxiliar saliente entrega el bastón al al nuevo, al nuevo.	Baston es cargo	Auxiliares bason.
e11	Y yo creo que el significado del bastón es de que ya la gente lo mira, pues que ya es, ya tiene un cargo, que si es el es el el alcalde auxiliar.		Baston es admiracion
e12	Pues significa como de autoridad, autoridad sobre sobre la comunidad. Autoridad, por ejemplo, pues suele pasar que a veces hay problemas y a veces tiene que intervenir el cuco de ahí. Entonces ese el bastón, es los que lo identifican como la autoridad de la comunidad.	Problemas	Cocodes es interceder.Baston es autoridad.
e13	El es nombramiento tiene porque él es. Es su área. Es diferente. Ok, pues porque por lo menos el presidente Cocol hacia bases en cuestión, ver por la comunidad ya hace o rato de solicitud. En cambio solamente La auxiliatora es administrativa nada más en la comunidad ok		Auxiliar es administrativo
e15	El que nombran alcalde auxiliar y los que van a acompañar al alcalde reciben una varita chiquita para trabajar.
e15	¿Como para que? Para que tenga mando, para que pueda hacerle una autoridad, para que le obedezcan a la persona.	Obedecer	Obedecer
	Como desarrollar liderazgo?
e10	Por el momento, por el momento no! No, el único grupo es el de ellas. Si se reúnen. Las mujeres a aprender a. Cocinar algo así. Es el Único. Por el momento. Han habido otros, otros grupos. Pero depende cuando viene. Va a decir que hay un proyecto para mujeres. Entonces es cuando se juntan las mujeres.	Mujeres en la cocina	Mujeres se reunen aprender a concinar.
e10	Y los jóvenes también. Pero siempre hay un por qué. Un ejemplo Bueno, hay un proyecto para jóvenes. Entonces los jóvenes se reúnen, se juntan. Pero si no hay, entonces no hay. Pero ahí están los jóvenes.	Jovenes	Hay un proyecto para jovenes donde se reunen.
e10	Hoy hay jóvenes, especialmente nosotros. A veces dejamos al joven porque el joven, hay jóvenes que que este son estudiantes que ya tienen su primaria, tienen su básica, hay jóvenes, entonces el peor ahorita hay que ya sabe trabajar o manejar la computadora. Entonces siempre hay jóvenes, también se han quedado en este país.	Jovenes. Tecnologia. Estudiantes	Aprender lo que mas te gusta.
e11	Anteriormente sí pero como a veces dicen. O sea que más que a todos nosotros, como las mujeres, siempre han venido así organizaciones para mujeres. Pero lo que pasa es que a veces nosotros nos ocupamos más en el hogar y que no y no a otras cosas, porque es que a veces, a veces hay cosas que les prometen también. Mira, organícense, pero tal proyecto va a venir y al final no viene. Por eso es que l…	Mujeres en las casas. No hay apoyo.	Problema es que las mujeres son ocupadas. Generar organizaciones.
e18	Lo que pasa que que nosotras pues que ya hemos recibido un poco de formación, pues ya somos conscientes de que las cosas se aprenden y uno no nace sabiendo, pero hay muchas mujeres también, que eso es lo que no se les ha quitado el miedo y decir yo puedo o yo no puedo ahorita, pero voy a poder. Si están todavía al pendiente voy a pedir permiso a ver si quieren o no quieren.	Poca educación.	Quitarle el miedo hablar. Formar mujeres.

## Sheet: Themes
San Marcos	Huehuetenango
Figura Publica	Representa un grupo
Liderar con el ejemplo	Lider corrige al lider
Liderazgo de jovenes obligatorio por el relevo generacional
Familia	Experiencia
Equidad e Igualdad	Justicia
	Abnegacion
Gestiona proyectos	Generador de proyectos
Servicio	Servicio
Alfabetismo	Estudiado
	Bilingue
Religión
Compra y vente del café	Mediador
Clasista
